# Supplementary material for: A specific reverse complement sequence for distinguishing Brucella canis from other Brucella species
Source: Front Vet Sci. 2022 Nov 4;9:983482. doi: 10.3389/fvets.2022.983482 (PMC9672380; doi:10.3389/fvets.2022.983482)
Supplement: Supplementary file 1 [file Data_Sheet_1.xlsx]

## Sheet: 1gap
Contig	Position_in_Contig	Length	Contig	Position_in_Contig
NZ_CP007763.1	3234	1	NZ_CP007758.1	641100
NZ_CP007763.1	5970	2	NZ_CP007758.1	643837
NZ_CP007763.1	10977	2	NZ_CP007758.1	648846
NZ_CP007763.1	21216	79	NZ_CP007758.1	659085
NZ_CP007763.1	24198	1	NZ_CP007758.1	662145
NZ_CP007763.1	30839	12	NZ_CP007758.1	668787
NZ_CP007763.1	35241	1	NZ_CP007758.1	673201
NZ_CP007763.1	48486	18	NZ_CP007758.1	686430
NZ_CP007763.1	56367	3542	NZ_CP007758.1	694326
NZ_CP007763.1	67624	1	NZ_CP007758.1	709116
NZ_CP007763.1	91738	1	NZ_CP007758.1	733230
NZ_CP007763.1	92822	8	NZ_CP007758.1	734315
NZ_CP007763.1	100069	1	NZ_CP007758.1	741570
NZ_CP007763.1	106220	1	NZ_CP007758.1	747717
NZ_CP007763.1	121008	4	NZ_CP007758.1	762445
NZ_CP007763.1	135220	4	NZ_CP007758.1	776523
NZ_CP007763.1	158721	15	NZ_CP007758.1	800008
NZ_CP007763.1	175962	4	NZ_CP007758.1	817240
NZ_CP007763.1	181505	3	NZ_CP007758.1	822487
NZ_CP007763.1	184389	1	NZ_CP007758.1	825373
NZ_CP007763.1	186756	1	NZ_CP007758.1	827741
NZ_CP007763.1	188017	1	NZ_CP007758.1	829003
NZ_CP007763.1	197492	1	NZ_CP007758.1	838479
NZ_CP007763.1	200407	1	NZ_CP007758.1	841395
NZ_CP007763.1	207868	8	NZ_CP007758.1	848855
NZ_CP007763.1	207971	2	NZ_CP007758.1	848966
NZ_CP007763.1	208013	7	NZ_CP007758.1	849010
NZ_CP007763.1	211201	47	NZ_CP007758.1	852202
NZ_CP007763.1	236148	1	NZ_CP007758.1	877180
NZ_CP007763.1	244979	1	NZ_CP007758.1	886012
NZ_CP007763.1	247243	2	NZ_CP007758.1	888277
NZ_CP007763.1	248460	2	NZ_CP007758.1	888650
NZ_CP007763.1	281333	4	NZ_CP007758.1	921498
NZ_CP007763.1	303367	132	NZ_CP007758.1	943404
NZ_CP007763.1	305351	12	NZ_CP007758.1	945519
NZ_CP007763.1	308956	1	NZ_CP007758.1	949135
NZ_CP007763.1	323057	1	NZ_CP007758.1	963219
NZ_CP007763.1	341439	20	NZ_CP007758.1	981600
NZ_CP007763.1	349438	1	NZ_CP007758.1	989618
NZ_CP007763.1	356082	95	NZ_CP007758.1	996261
NZ_CP007763.1	366717	20	NZ_CP007758.1	1006989
NZ_CP007763.1	371058	1	NZ_CP007758.1	1011349
NZ_CP007763.1	396845	2657	NZ_CP007758.1	1037131
NZ_CP007763.1	397997	1	NZ_CP007758.1	1040925
NZ_CP007763.1	409435	15	NZ_CP007758.1	1052360
NZ_CP007763.1	411642	1	NZ_CP007758.1	1054582
NZ_CP007763.1	415978	1	NZ_CP007758.1	1058919
NZ_CP007763.1	419602	1	NZ_CP007758.1	1062541
NZ_CP007763.1	427953	13	NZ_CP007758.1	1070893
NZ_CP007763.1	428664	1	NZ_CP007758.1	1071617
NZ_CP007763.1	435766	15	NZ_CP007758.1	1078720
NZ_CP007763.1	436727	1	NZ_CP007758.1	1079696
NZ_CP007763.1	455481	1	NZ_CP007758.1	1098450
NZ_CP007763.1	463452	1	NZ_CP007758.1	1106421
NZ_CP007763.1	479637	11	NZ_CP007758.1	1122601
NZ_CP007763.1	485442	1	NZ_CP007758.1	1128416
NZ_CP007763.1	500176	783	NZ_CP007758.1	1143148
NZ_CP007763.1	502336	1	NZ_CP007758.1	1146090
NZ_CP007763.1	508409	1	NZ_CP007758.1	1152164
NZ_CP007763.1	517080	1	NZ_CP007758.1	1160836
NZ_CP007763.1	518510	1	NZ_CP007758.1	1162267
NZ_CP007763.1	519586	1	NZ_CP007758.1	1163344
NZ_CP007763.1	520162	226	NZ_CP007758.1	1163622
NZ_CP007763.1	520225	1	NZ_CP007758.1	1163910
NZ_CP007763.1	520327	10	NZ_CP007758.1	1164013
NZ_CP007763.1	528810	1	NZ_CP007758.1	1172501
NZ_CP007763.1	594248	1	NZ_CP007758.1	1237936
NZ_CP007763.1	625622	1	NZ_CP007758.1	1269310
NZ_CP007763.1	628136	153	NZ_CP007758.1	1271822
NZ_CP007763.1	632000	4	NZ_CP007758.1	1275071
NZ_CP007763.1	666560	1	NZ_CP007758.1	1309634
NZ_CP007763.1	675805	12	NZ_CP007758.1	1318880
NZ_CP007763.1	711082	226	NZ_CP007758.1	1354165
NZ_CP007763.1	742382	1	NZ_CP007758.1	1385686
NZ_CP007763.1	745209	1	NZ_CP007758.1	1388514
NZ_CP007763.1	766973	1	NZ_CP007758.1	1410276
NZ_CP007763.1	772356	21	NZ_CP007758.1	1415659
NZ_CP007763.1	792906	3	NZ_CP007758.1	1436228
NZ_CP007763.1	804930	4	NZ_CP007758.1	1448196
NZ_CP007763.1	814681	1	NZ_CP007758.1	1457950
NZ_CP007763.1	814770	1	NZ_CP007758.1	1458040
NZ_CP007763.1	820155	1	NZ_CP007758.1	1463426
NZ_CP007763.1	869477	28	NZ_CP007758.1	1512728
NZ_CP007763.1	874357	1	NZ_CP007758.1	1517635
NZ_CP007763.1	883657	1	NZ_CP007758.1	1526935
NZ_CP007763.1	887111	1	NZ_CP007758.1	1530390
NZ_CP007763.1	888194	1	NZ_CP007758.1	1531474
NZ_CP007763.1	900389	1	NZ_CP007758.1	1543658
NZ_CP007763.1	913116	1	NZ_CP007758.1	1556382
NZ_CP007763.1	920723	1	NZ_CP007758.1	1563990
NZ_CP007763.1	922932	1	NZ_CP007758.1	1566200
NZ_CP007763.1	934421	1	NZ_CP007758.1	1577690
NZ_CP007763.1	939855	9	NZ_CP007758.1	1583125
NZ_CP007763.1	979595	6	NZ_CP007758.1	1622872
NZ_CP007763.1	989218	1	NZ_CP007758.1	1632501
NZ_CP007763.1	1002755	4	NZ_CP007758.1	1646008
NZ_CP007763.1	1004103	1	NZ_CP007758.1	1647359
NZ_CP007763.1	1010540	1	NZ_CP007758.1	1653796
NZ_CP007763.1	1038464	235	NZ_CP007758.1	1681717
NZ_CP007763.1	1051048	1	NZ_CP007758.1	1694531
NZ_CP007763.1	1054902	2	NZ_CP007758.1	1698382
NZ_CP007763.1	1060279	22	NZ_CP007758.1	1703736
NZ_CP007763.1	1074955	1	NZ_CP007758.1	1718432
NZ_CP007763.1	1076222	2	NZ_CP007758.1	1719700
NZ_CP007763.1	1077138	1	NZ_CP007758.1	1720618
NZ_CP007763.1	1080128	1	NZ_CP007758.1	1723597
NZ_CP007763.1	1083121	78	NZ_CP007758.1	1726589
NZ_CP007763.1	1085146	1	NZ_CP007758.1	1728691
NZ_CP007763.1	1122229	3	NZ_CP007758.1	1765754
NZ_CP007763.1	1128852	1	NZ_CP007758.1	1772380
NZ_CP007763.1	1133952	12	NZ_CP007758.1	1777481
NZ_CP007763.1	1170585	286	NZ_CP007758.1	1814121
NZ_CP007763.1	1172149	1	NZ_CP007758.1	1815967
NZ_CP007763.1	1203331	1	NZ_CP007758.1	1847132
NZ_CP007763.1	1219949	1	NZ_CP007758.1	1863751
NZ_CP007763.1	1224488	40	NZ_CP007758.1	1868288
NZ_CP007763.1	1232131	101	NZ_CP007758.1	1875969
NZ_CP007763.1	1234941	6	NZ_CP007758.1	1878769
NZ_CP007763.1	1236661	21	NZ_CP007758.1	1880492
NZ_CP007763.1	1240655	1	NZ_CP007758.1	1884506
NZ_CP007763.1	1246402	443	NZ_CP007758.1	1890253
NZ_CP007763.1	1246790	1	NZ_CP007758.1	1891083
NZ_CP007763.1	1246836	1	NZ_CP007758.1	1891130
NZ_CP007763.1	1246921	1	NZ_CP007758.1	1891216
NZ_CP007763.1	1248009	1	NZ_CP007758.1	1892305
NZ_CP007763.1	1249659	12	NZ_CP007758.1	1893956
NZ_CP007763.1	1250782	4832	NZ_CP007758.1	1894211
NZ_CP007763.1	1294395	115	NZ_CP007758.1	1942651
NZ_CP007763.1	1300171	4	NZ_CP007758.1	1948416
NZ_CP007763.1	1307283	2	NZ_CP007758.1	1955531
NZ_CP007763.1	1308791	15	NZ_CP007758.1	1957041
NZ_CP007763.1	1327911	1	NZ_CP007758.1	1976176
NZ_CP007763.1	1345177	13	NZ_CP007758.1	1993443
NZ_CP007763.1	1348712	1	NZ_CP007758.1	1996987
NZ_CP007763.1	1376993	12	NZ_CP007758.1	2025268
NZ_CP007763.1	1394653	3	NZ_CP007758.1	2042940
NZ_CP007763.1	1395382	1	NZ_CP007758.1	2043672
NZ_CP007763.1	1397284	1	NZ_CP007758.1	2045575
NZ_CP007763.1	1402403	4	NZ_CP007758.1	2050694
NZ_CP007763.1	1407383	34	NZ_CP007758.1	2055660
NZ_CP007763.1	1412044	1	NZ_CP007758.1	2060354
NZ_CP007763.1	1424148	6	NZ_CP007758.1	2072459
NZ_CP007763.1	1428562	1	NZ_CP007758.1	2076879
NZ_CP007763.1	1429467	13	NZ_CP007758.1	2077785
NZ_CP007763.1	1435919	111	NZ_CP007758.1	2084245
NZ_CP007763.1	1453929	74	NZ_CP007758.1	2102363
NZ_CP007763.1	1476670	2	NZ_CP007758.1	19227
NZ_CP007763.1	1508658	4	NZ_CP007758.1	51174
NZ_CP007763.1	1537834	2	NZ_CP007758.1	80351
NZ_CP007763.1	1584119	9	NZ_CP007758.1	126635
NZ_CP007763.1	1589331	1	NZ_CP007758.1	131856
NZ_CP007763.1	1589670	1	NZ_CP007758.1	132196
NZ_CP007763.1	1622403	1	NZ_CP007758.1	164928
NZ_CP007763.1	1622745	2	NZ_CP007758.1	165185
NZ_CP007763.1	1634531	68	NZ_CP007758.1	176969
NZ_CP007763.1	1636474	28	NZ_CP007758.1	178976
NZ_CP007763.1	1643698	4	NZ_CP007758.1	186227
NZ_CP007763.1	1645460	1	NZ_CP007758.1	187993
NZ_CP007763.1	1651706	4	NZ_CP007758.1	193895
NZ_CP007763.1	1652118	1	NZ_CP007758.1	194310
NZ_CP007763.1	1652147	1	NZ_CP007758.1	194340
NZ_CP007763.1	1659065	35	NZ_CP007758.1	201257
NZ_CP007763.1	1662805	1	NZ_CP007758.1	205031
NZ_CP007763.1	1665576	1	NZ_CP007758.1	207803
NZ_CP007763.1	1677273	9	NZ_CP007758.1	219501
NZ_CP007763.1	1678366	1	NZ_CP007758.1	220603
NZ_CP007763.1	1707918	3	NZ_CP007758.1	250154
NZ_CP007763.1	1714680	3	NZ_CP007758.1	256919
NZ_CP007763.1	1722916	1	NZ_CP007758.1	265156
NZ_CP007763.1	1733291	4	NZ_CP007758.1	275508
NZ_CP007763.1	1739184	1	NZ_CP007758.1	281404
NZ_CP007763.1	1741092	1	NZ_CP007758.1	283313
NZ_CP007763.1	1755981	12	NZ_CP007758.1	298202
NZ_CP007763.1	1758514	1	NZ_CP007758.1	300747
NZ_CP007763.1	1775542	3	NZ_CP007758.1	317772
NZ_CP007763.1	1784006	9	NZ_CP007758.1	326237
NZ_CP007763.1	1785403	1	NZ_CP007758.1	327643
NZ_CP007763.1	1787879	9	NZ_CP007758.1	330120
NZ_CP007763.1	1790866	1	NZ_CP007758.1	333115
NZ_CP007763.1	1791849	4	NZ_CP007758.1	333902
NZ_CP007763.1	1794334	1	NZ_CP007758.1	336390
NZ_CP007763.1	1805256	177	NZ_CP007758.1	347311
NZ_CP007763.1	1810447	1	NZ_CP007758.1	352678
NZ_CP007763.1	1830755	12	NZ_CP007758.1	372985
NZ_CP007763.1	1851794	3	NZ_CP007758.1	373152
NZ_CP007763.1	1860775	1	NZ_CP007758.1	382135
NZ_CP007763.1	1861063	3	NZ_CP007758.1	382422
NZ_CP007763.1	1861268	175	NZ_CP007758.1	382465
NZ_CP007763.1	1861296	1	NZ_CP007758.1	382667
NZ_CP007763.1	1861310	1	NZ_CP007758.1	382682
NZ_CP007763.1	1861316	4	NZ_CP007758.1	382689
NZ_CP007763.1	1864670	3435	NZ_CP007758.1	382735
NZ_CP007763.1	1864940	1	NZ_CP007758.1	386439
NZ_CP007763.1	1890785	2	NZ_CP007758.1	412283
NZ_CP007763.1	1927705	1	NZ_CP007758.1	449198
NZ_CP007763.1	1943242	2	NZ_CP007758.1	464728
NZ_CP007763.1	1943369	12	NZ_CP007758.1	464857
NZ_CP007763.1	1947320	9	NZ_CP007758.1	468818
NZ_CP007763.1	1950380	1	NZ_CP007758.1	471886
NZ_CP007763.1	1951818	3	NZ_CP007758.1	473325
NZ_CP007763.1	1953122	9	NZ_CP007758.1	474632
NZ_CP007763.1	1956533	12	NZ_CP007758.1	478052
NZ_CP007763.1	1957614	3	NZ_CP007758.1	479136
NZ_CP007763.1	1959500	139	NZ_CP007758.1	481022
NZ_CP007763.1	1969505	11	NZ_CP007758.1	491165
NZ_CP007763.1	1971161	1	NZ_CP007758.1	492832
NZ_CP007763.1	1975059	1	NZ_CP007758.1	496730
NZ_CP007763.1	1975861	1	NZ_CP007758.1	497522
NZ_CP007763.1	1976044	3	NZ_CP007758.1	497599
NZ_CP007763.1	1988724	6	NZ_CP007758.1	510281
NZ_CP007763.1	1990424	429	NZ_CP007758.1	511983
NZ_CP007763.1	2000585	116	NZ_CP007758.1	522568
NZ_CP007763.1	2014735	1	NZ_CP007758.1	536833
NZ_CP007763.1	2017861	1	NZ_CP007758.1	539950
NZ_CP007763.1	2019249	3	NZ_CP007758.1	541337
NZ_CP007763.1	2020124	1	NZ_CP007758.1	542215
NZ_CP007763.1	2031027	42	NZ_CP007758.1	553118
NZ_CP007763.1	2053797	1	NZ_CP007758.1	575927
NZ_CP007763.1	2056897	1	NZ_CP007758.1	579028
NZ_CP007763.1	2069879	3	NZ_CP007758.1	591977
NZ_CP007763.1	2076560	63	NZ_CP007758.1	598658
NZ_CP007763.1	2081355	12	NZ_CP007758.1	603515
NZ_CP007763.1	2081997	76	NZ_CP007758.1	604166
NZ_CP007763.1	2096021	3	NZ_CP007758.1	617237
NZ_CP007763.1	2099434	20	NZ_CP007758.1	620649
NZ_CP007763.1	2103191	1	NZ_CP007758.1	624425
NZ_CP007763.1	2103799	2	NZ_CP007758.1	624675
NZ_CP007763.1	2108459	3	NZ_CP007758.1	629336
NZ_CP007763.1	2114686	1	NZ_CP007758.1	635566
NZ_CP007763.1	2115622	1	NZ_CP007758.1	636503
NZ_CP007763.1	2116850	1	NZ_CP007758.1	637732
NZ_CP007758.1	45422	1	NZ_CP007758.1	45422
NZ_CP007758.1	51173	43	NZ_CP007758.1	51173
NZ_CP007758.1	57959	1	NZ_CP007758.1	57959
NZ_CP007758.1	65348	1	NZ_CP007758.1	65348
NZ_CP007758.1	91956	1	NZ_CP007758.1	91956
NZ_CP007758.1	101011	1	NZ_CP007758.1	101011
NZ_CP007758.1	113611	1	NZ_CP007758.1	113611
NZ_CP007758.1	132806	1	NZ_CP007758.1	132806
NZ_CP007758.1	150031	1	NZ_CP007758.1	150031
NZ_CP007758.1	164971	1	NZ_CP007758.1	164971
NZ_CP007758.1	165184	86	NZ_CP007758.1	165184
NZ_CP007758.1	176968	4	NZ_CP007758.1	176968
NZ_CP007758.1	178975	4	NZ_CP007758.1	178975
NZ_CP007758.1	192783	1	NZ_CP007758.1	192783
NZ_CP007758.1	192931	1	NZ_CP007758.1	192931
NZ_CP007758.1	193117	1	NZ_CP007758.1	193117
NZ_CP007758.1	193894	343	NZ_CP007758.1	193894
NZ_CP007758.1	201256	3	NZ_CP007758.1	201256
NZ_CP007758.1	222917	1	NZ_CP007758.1	222917
NZ_CP007758.1	244603	1	NZ_CP007758.1	244603
NZ_CP007758.1	258593	1	NZ_CP007758.1	258593
NZ_CP007758.1	260366	1	NZ_CP007758.1	260366
NZ_CP007758.1	275507	25	NZ_CP007758.1	275507
NZ_CP007758.1	287140	1	NZ_CP007758.1	287140
NZ_CP007758.1	307700	4	NZ_CP007758.1	307700
NZ_CP007758.1	322881	1	NZ_CP007758.1	322881
NZ_CP007758.1	323327	1	NZ_CP007758.1	323327
NZ_CP007758.1	331734	1	NZ_CP007758.1	331734
NZ_CP007758.1	333901	198	NZ_CP007758.1	333901
NZ_CP007758.1	347310	3	NZ_CP007758.1	347310
NZ_CP007758.1	370366	2	NZ_CP007758.1	370366
NZ_CP007758.1	373151	20885	NZ_CP007758.1	373151
NZ_CP007758.1	382282	1	NZ_CP007758.1	382282
NZ_CP007758.1	382286	1	NZ_CP007758.1	382286
NZ_CP007758.1	382435	2	NZ_CP007758.1	382435
NZ_CP007758.1	382464	164	NZ_CP007758.1	382464
NZ_CP007758.1	382705	3	NZ_CP007758.1	382705
NZ_CP007758.1	382734	3310	NZ_CP007758.1	382734
NZ_CP007758.1	387699	1	NZ_CP007758.1	387699
NZ_CP007758.1	387733	1	NZ_CP007758.1	387733
NZ_CP007758.1	421376	2	NZ_CP007758.1	421376
NZ_CP007758.1	421436	1	NZ_CP007758.1	421436
NZ_CP007758.1	424430	3	NZ_CP007758.1	424430
NZ_CP007758.1	426776	1	NZ_CP007758.1	426776
NZ_CP007758.1	456825	1	NZ_CP007758.1	456825
NZ_CP007758.1	457131	7	NZ_CP007758.1	457131
NZ_CP007758.1	466166	1	NZ_CP007758.1	466166
NZ_CP007758.1	466618	1	NZ_CP007758.1	466618
NZ_CP007758.1	469132	1	NZ_CP007758.1	469132
NZ_CP007758.1	478645	9	NZ_CP007758.1	478645
NZ_CP007758.1	481021	4	NZ_CP007758.1	481021
NZ_CP007758.1	495281	1	NZ_CP007758.1	495281
NZ_CP007758.1	496775	11	NZ_CP007758.1	496775
NZ_CP007758.1	497598	108	NZ_CP007758.1	497598
NZ_CP007758.1	511570	1	NZ_CP007758.1	511570
NZ_CP007758.1	511982	4	NZ_CP007758.1	511982
NZ_CP007758.1	515575	2	NZ_CP007758.1	515575
NZ_CP007758.1	522567	3	NZ_CP007758.1	522567
NZ_CP007758.1	539565	10	NZ_CP007758.1	539565
NZ_CP007758.1	540136	1	NZ_CP007758.1	540136
NZ_CP007758.1	540340	1	NZ_CP007758.1	540340
NZ_CP007758.1	553117	2	NZ_CP007758.1	553117
NZ_CP007758.1	566534	2	NZ_CP007758.1	566534
NZ_CP007758.1	591976	35	NZ_CP007758.1	591976
NZ_CP007758.1	598657	3	NZ_CP007758.1	598657
NZ_CP007758.1	604165	4	NZ_CP007758.1	604165
NZ_CP007758.1	617236	1029	NZ_CP007758.1	617236
NZ_CP007758.1	617576	1	NZ_CP007758.1	617576
NZ_CP007758.1	617860	1	NZ_CP007758.1	617860
NZ_CP007758.1	620648	2	NZ_CP007758.1	620648
NZ_CP007758.1	624674	360	NZ_CP007758.1	624674
NZ_CP007758.1	639636	1	NZ_CP007758.1	639636
NZ_CP007758.1	659084	3	NZ_CP007758.1	659084
NZ_CP007758.1	678864	1	NZ_CP007758.1	678864
NZ_CP007758.1	680145	1	NZ_CP007758.1	680145
NZ_CP007758.1	682525	15	NZ_CP007758.1	682525
NZ_CP007758.1	694325	4	NZ_CP007758.1	694325
NZ_CP007758.1	702607	8	NZ_CP007758.1	702607
NZ_CP007758.1	709130	1	NZ_CP007758.1	709130
NZ_CP007758.1	743482	3	NZ_CP007758.1	743482
NZ_CP007758.1	745119	2	NZ_CP007758.1	745119
NZ_CP007758.1	760025	1	NZ_CP007758.1	760025
NZ_CP007758.1	762444	61	NZ_CP007758.1	762444
NZ_CP007758.1	776522	138	NZ_CP007758.1	776522
NZ_CP007758.1	778452	1	NZ_CP007758.1	778452
NZ_CP007758.1	784495	17	NZ_CP007758.1	784495
NZ_CP007758.1	792266	1	NZ_CP007758.1	792266
NZ_CP007758.1	817239	25	NZ_CP007758.1	817239
NZ_CP007758.1	822486	300	NZ_CP007758.1	822486
NZ_CP007758.1	846689	2	NZ_CP007758.1	846689
NZ_CP007758.1	852201	4	NZ_CP007758.1	852201
NZ_CP007758.1	864790	15	NZ_CP007758.1	864790
NZ_CP007758.1	888649	847	NZ_CP007758.1	888649
NZ_CP007758.1	891061	1	NZ_CP007758.1	891061
NZ_CP007758.1	910514	1	NZ_CP007758.1	910514
NZ_CP007758.1	921497	25	NZ_CP007758.1	921497
NZ_CP007758.1	943403	132	NZ_CP007758.1	943403
NZ_CP007758.1	948411	1	NZ_CP007758.1	948411
NZ_CP007758.1	963218	19	NZ_CP007758.1	963218
NZ_CP007758.1	981599	2	NZ_CP007758.1	981599
NZ_CP007758.1	995641	1	NZ_CP007758.1	995641
NZ_CP007758.1	996260	2	NZ_CP007758.1	996260
NZ_CP007758.1	1006988	2	NZ_CP007758.1	1006988
NZ_CP007758.1	1011385	1	NZ_CP007758.1	1011385
NZ_CP007758.1	1027753	1	NZ_CP007758.1	1027753
NZ_CP007758.1	1027885	1	NZ_CP007758.1	1027885
NZ_CP007758.1	1037130	4	NZ_CP007758.1	1037130
NZ_CP007758.1	1040653	14	NZ_CP007758.1	1040653
NZ_CP007758.1	1044871	4	NZ_CP007758.1	1044871
NZ_CP007758.1	1059050	2	NZ_CP007758.1	1059050
NZ_CP007758.1	1062523	1	NZ_CP007758.1	1062523
NZ_CP007758.1	1089210	1	NZ_CP007758.1	1089210
NZ_CP007758.1	1106373	1	NZ_CP007758.1	1106373
NZ_CP007758.1	1107202	2	NZ_CP007758.1	1107202
NZ_CP007758.1	1115294	1	NZ_CP007758.1	1115294
NZ_CP007758.1	1121017	3	NZ_CP007758.1	1121017
NZ_CP007758.1	1123202	1	NZ_CP007758.1	1123202
NZ_CP007758.1	1128679	1	NZ_CP007758.1	1128679
NZ_CP007758.1	1143147	3	NZ_CP007758.1	1143147
NZ_CP007758.1	1163621	300	NZ_CP007758.1	1163621
NZ_CP007758.1	1164391	2	NZ_CP007758.1	1164391
NZ_CP007758.1	1165885	1	NZ_CP007758.1	1165885
NZ_CP007758.1	1165971	1	NZ_CP007758.1	1165971
NZ_CP007758.1	1166260	1	NZ_CP007758.1	1166260
NZ_CP007758.1	1188965	1	NZ_CP007758.1	1188965
NZ_CP007758.1	1193633	1	NZ_CP007758.1	1193633
NZ_CP007758.1	1213796	2	NZ_CP007758.1	1213796
NZ_CP007758.1	1257123	1	NZ_CP007758.1	1257123
NZ_CP007758.1	1271821	4	NZ_CP007758.1	1271821
NZ_CP007758.1	1275070	768	NZ_CP007758.1	1275070
NZ_CP007758.1	1334726	1	NZ_CP007758.1	1334726
NZ_CP007758.1	1354164	4	NZ_CP007758.1	1354164
NZ_CP007758.1	1365270	1	NZ_CP007758.1	1365270
NZ_CP007758.1	1372222	2	NZ_CP007758.1	1372222
NZ_CP007758.1	1375616	1	NZ_CP007758.1	1375616
NZ_CP007758.1	1392580	1	NZ_CP007758.1	1392580
NZ_CP007758.1	1395953	1	NZ_CP007758.1	1395953
NZ_CP007758.1	1396600	1	NZ_CP007758.1	1396600
NZ_CP007758.1	1415658	2	NZ_CP007758.1	1415658
NZ_CP007758.1	1424377	1	NZ_CP007758.1	1424377
NZ_CP007758.1	1445536	5	NZ_CP007758.1	1445536
NZ_CP007758.1	1448195	55	NZ_CP007758.1	1448195
NZ_CP007758.1	1465447	6	NZ_CP007758.1	1465447
NZ_CP007758.1	1468220	1	NZ_CP007758.1	1468220
NZ_CP007758.1	1484287	11	NZ_CP007758.1	1484287
NZ_CP007758.1	1512727	4	NZ_CP007758.1	1512727
NZ_CP007758.1	1519932	1	NZ_CP007758.1	1519932
NZ_CP007758.1	1540125	12	NZ_CP007758.1	1540125
NZ_CP007758.1	1547586	4	NZ_CP007758.1	1547586
NZ_CP007758.1	1588666	1	NZ_CP007758.1	1588666
NZ_CP007758.1	1598202	1	NZ_CP007758.1	1598202
NZ_CP007758.1	1640440	1	NZ_CP007758.1	1640440
NZ_CP007758.1	1646007	31	NZ_CP007758.1	1646007
NZ_CP007758.1	1652784	1	NZ_CP007758.1	1652784
NZ_CP007758.1	1657767	1	NZ_CP007758.1	1657767
NZ_CP007758.1	1676753	1	NZ_CP007758.1	1676753
NZ_CP007758.1	1681716	3	NZ_CP007758.1	1681716
NZ_CP007758.1	1690337	4	NZ_CP007758.1	1690337
NZ_CP007758.1	1695677	1	NZ_CP007758.1	1695677
NZ_CP007758.1	1695735	1	NZ_CP007758.1	1695735
NZ_CP007758.1	1697805	1	NZ_CP007758.1	1697805
NZ_CP007758.1	1698208	1	NZ_CP007758.1	1698208
NZ_CP007758.1	1698394	2	NZ_CP007758.1	1698394
NZ_CP007758.1	1699112	1	NZ_CP007758.1	1699112
NZ_CP007758.1	1699238	1	NZ_CP007758.1	1699238
NZ_CP007758.1	1699715	1	NZ_CP007758.1	1699715
NZ_CP007758.1	1700664	1	NZ_CP007758.1	1700664
NZ_CP007758.1	1703735	20	NZ_CP007758.1	1703735
NZ_CP007758.1	1703763	1	NZ_CP007758.1	1703763
NZ_CP007758.1	1721954	12	NZ_CP007758.1	1721954
NZ_CP007758.1	1726588	3	NZ_CP007758.1	1726588
NZ_CP007758.1	1732043	1	NZ_CP007758.1	1732043
NZ_CP007758.1	1733034	1	NZ_CP007758.1	1733034
NZ_CP007758.1	1742135	1	NZ_CP007758.1	1742135
NZ_CP007758.1	1744092	1	NZ_CP007758.1	1744092
NZ_CP007758.1	1757802	17	NZ_CP007758.1	1757802
NZ_CP007758.1	1786005	1	NZ_CP007758.1	1786005
NZ_CP007758.1	1810373	1	NZ_CP007758.1	1810373
NZ_CP007758.1	1814120	4	NZ_CP007758.1	1814120
NZ_CP007758.1	1814559	1	NZ_CP007758.1	1814559
NZ_CP007758.1	1814665	2	NZ_CP007758.1	1814665
NZ_CP007758.1	1829875	2	NZ_CP007758.1	1829875
NZ_CP007758.1	1835668	15	NZ_CP007758.1	1835668
NZ_CP007758.1	1836769	1	NZ_CP007758.1	1836769
NZ_CP007758.1	1868287	4	NZ_CP007758.1	1868287
NZ_CP007758.1	1875968	2	NZ_CP007758.1	1875968
NZ_CP007758.1	1878768	111	NZ_CP007758.1	1878768
NZ_CP007758.1	1880202	1	NZ_CP007758.1	1880202
NZ_CP007758.1	1880491	2	NZ_CP007758.1	1880491
NZ_CP007758.1	1890252	2	NZ_CP007758.1	1890252
NZ_CP007758.1	1894210	881	NZ_CP007758.1	1894210
NZ_CP007758.1	1905069	1	NZ_CP007758.1	1905069
NZ_CP007758.1	1942650	4	NZ_CP007758.1	1942650
NZ_CP007758.1	1948415	126	NZ_CP007758.1	1948415
NZ_CP007758.1	1994320	1	NZ_CP007758.1	1994320
NZ_CP007758.1	1995158	3	NZ_CP007758.1	1995158
NZ_CP007758.1	2004213	1	NZ_CP007758.1	2004213
NZ_CP007758.1	2047162	1	NZ_CP007758.1	2047162
NZ_CP007758.1	2055531	15	NZ_CP007758.1	2055531
NZ_CP007758.1	2055659	4	NZ_CP007758.1	2055659
NZ_CP007758.1	2079130	1	NZ_CP007758.1	2079130
NZ_CP007758.1	2083667	1	NZ_CP007758.1	2083667
NZ_CP007758.1	2084244	4	NZ_CP007758.1	2084244
NZ_CP007758.1	2102362	3	NZ_CP007758.1	2102362

## Sheet: 1SNP
SNP pattern	sequence_1_Contig	sequence_1_PosInContg	sequence_2_Contig	sequence_2_PosInContg
TC	NZ_CP007763.1	1326	NZ_CP007758.1	639193
GT	NZ_CP007763.1	1394	NZ_CP007758.1	639261
TC	NZ_CP007763.1	2030	NZ_CP007758.1	639896
AC	NZ_CP007763.1	2460	NZ_CP007758.1	640326
AG	NZ_CP007763.1	2510	NZ_CP007758.1	640376
AG	NZ_CP007763.1	3049	NZ_CP007758.1	640915
TC	NZ_CP007763.1	3291	NZ_CP007758.1	641158
AG	NZ_CP007763.1	3297	NZ_CP007758.1	641164
CT	NZ_CP007763.1	3303	NZ_CP007758.1	641170
GA	NZ_CP007763.1	3308	NZ_CP007758.1	641175
GC	NZ_CP007763.1	3414	NZ_CP007758.1	641281
GA	NZ_CP007763.1	3484	NZ_CP007758.1	641351
CT	NZ_CP007763.1	3536	NZ_CP007758.1	641403
TC	NZ_CP007763.1	4028	NZ_CP007758.1	641895
TC	NZ_CP007763.1	4127	NZ_CP007758.1	641994
CT	NZ_CP007763.1	4301	NZ_CP007758.1	642168
CG	NZ_CP007763.1	4907	NZ_CP007758.1	642774
AG	NZ_CP007763.1	5021	NZ_CP007758.1	642888
TC	NZ_CP007763.1	5023	NZ_CP007758.1	642890
AG	NZ_CP007763.1	5529	NZ_CP007758.1	643396
TC	NZ_CP007763.1	5857	NZ_CP007758.1	643724
CT	NZ_CP007763.1	5970	NZ_CP007758.1	643837
TC	NZ_CP007763.1	7024	NZ_CP007758.1	644893
CT	NZ_CP007763.1	7211	NZ_CP007758.1	645080
AG	NZ_CP007763.1	8117	NZ_CP007758.1	645986
CT	NZ_CP007763.1	8974	NZ_CP007758.1	646843
TC	NZ_CP007763.1	9536	NZ_CP007758.1	647405
GA	NZ_CP007763.1	10123	NZ_CP007758.1	647992
CT	NZ_CP007763.1	10414	NZ_CP007758.1	648283
GA	NZ_CP007763.1	10709	NZ_CP007758.1	648578
GC	NZ_CP007763.1	11893	NZ_CP007758.1	649764
CT	NZ_CP007763.1	12169	NZ_CP007758.1	650040
CT	NZ_CP007763.1	12251	NZ_CP007758.1	650122
CT	NZ_CP007763.1	12665	NZ_CP007758.1	650536
TC	NZ_CP007763.1	13507	NZ_CP007758.1	651378
GC	NZ_CP007763.1	13640	NZ_CP007758.1	651511
CT	NZ_CP007763.1	14094	NZ_CP007758.1	651965
GA	NZ_CP007763.1	14136	NZ_CP007758.1	652007
TC	NZ_CP007763.1	14293	NZ_CP007758.1	652164
GC	NZ_CP007763.1	15756	NZ_CP007758.1	653627
CT	NZ_CP007763.1	16174	NZ_CP007758.1	654045
TG	NZ_CP007763.1	17627	NZ_CP007758.1	655498
TC	NZ_CP007763.1	18220	NZ_CP007758.1	656091
GA	NZ_CP007763.1	18603	NZ_CP007758.1	656474
AG	NZ_CP007763.1	18877	NZ_CP007758.1	656748
TC	NZ_CP007763.1	18939	NZ_CP007758.1	656810
GA	NZ_CP007763.1	18950	NZ_CP007758.1	656821
CT	NZ_CP007763.1	18968	NZ_CP007758.1	656839
CT	NZ_CP007763.1	19042	NZ_CP007758.1	656913
CT	NZ_CP007763.1	19568	NZ_CP007758.1	657439
AG	NZ_CP007763.1	19644	NZ_CP007758.1	657515
GT	NZ_CP007763.1	19770	NZ_CP007758.1	657641
TC	NZ_CP007763.1	20139	NZ_CP007758.1	658010
AG	NZ_CP007763.1	20500	NZ_CP007758.1	658371
TC	NZ_CP007763.1	20617	NZ_CP007758.1	658488
AG	NZ_CP007763.1	20779	NZ_CP007758.1	658650
TC	NZ_CP007763.1	20785	NZ_CP007758.1	658656
CT	NZ_CP007763.1	20896	NZ_CP007758.1	658767
CT	NZ_CP007763.1	21086	NZ_CP007758.1	658957
TC	NZ_CP007763.1	21550	NZ_CP007758.1	659497
AG	NZ_CP007763.1	21721	NZ_CP007758.1	659668
TC	NZ_CP007763.1	21754	NZ_CP007758.1	659701
AC	NZ_CP007763.1	21874	NZ_CP007758.1	659821
AC	NZ_CP007763.1	21991	NZ_CP007758.1	659938
CT	NZ_CP007763.1	23545	NZ_CP007758.1	661492
CT	NZ_CP007763.1	23628	NZ_CP007758.1	661575
TC	NZ_CP007763.1	23786	NZ_CP007758.1	661733
CG	NZ_CP007763.1	23814	NZ_CP007758.1	661761
CT	NZ_CP007763.1	23907	NZ_CP007758.1	661854
TC	NZ_CP007763.1	24549	NZ_CP007758.1	662497
TC	NZ_CP007763.1	24969	NZ_CP007758.1	662917
GC	NZ_CP007763.1	25263	NZ_CP007758.1	663211
TC	NZ_CP007763.1	25784	NZ_CP007758.1	663732
CT	NZ_CP007763.1	26059	NZ_CP007758.1	664007
AG	NZ_CP007763.1	26076	NZ_CP007758.1	664024
GT	NZ_CP007763.1	26246	NZ_CP007758.1	664194
GC	NZ_CP007763.1	27585	NZ_CP007758.1	665533
TG	NZ_CP007763.1	27803	NZ_CP007758.1	665751
CT	NZ_CP007763.1	28386	NZ_CP007758.1	666334
AG	NZ_CP007763.1	28432	NZ_CP007758.1	666380
GA	NZ_CP007763.1	29588	NZ_CP007758.1	667536
TG	NZ_CP007763.1	29751	NZ_CP007758.1	667699
TC	NZ_CP007763.1	30430	NZ_CP007758.1	668378
AG	NZ_CP007763.1	30734	NZ_CP007758.1	668682
CT	NZ_CP007763.1	31184	NZ_CP007758.1	669144
AC	NZ_CP007763.1	32849	NZ_CP007758.1	670809
CT	NZ_CP007763.1	33713	NZ_CP007758.1	671673
TC	NZ_CP007763.1	33793	NZ_CP007758.1	671753
AT	NZ_CP007763.1	34048	NZ_CP007758.1	672008
TC	NZ_CP007763.1	34628	NZ_CP007758.1	672588
GA	NZ_CP007763.1	34977	NZ_CP007758.1	672937
GA	NZ_CP007763.1	35343	NZ_CP007758.1	673304
AC	NZ_CP007763.1	36097	NZ_CP007758.1	674058
TA	NZ_CP007763.1	36187	NZ_CP007758.1	674148
GA	NZ_CP007763.1	37704	NZ_CP007758.1	675665
CT	NZ_CP007763.1	38231	NZ_CP007758.1	676192
GA	NZ_CP007763.1	38514	NZ_CP007758.1	676475
CT	NZ_CP007763.1	39137	NZ_CP007758.1	677098
TC	NZ_CP007763.1	39224	NZ_CP007758.1	677185
GA	NZ_CP007763.1	39874	NZ_CP007758.1	677835
CT	NZ_CP007763.1	39877	NZ_CP007758.1	677838
GA	NZ_CP007763.1	40139	NZ_CP007758.1	678100
CT	NZ_CP007763.1	40628	NZ_CP007758.1	678589
AG	NZ_CP007763.1	41012	NZ_CP007758.1	678972
GA	NZ_CP007763.1	41412	NZ_CP007758.1	679372
CT	NZ_CP007763.1	42392	NZ_CP007758.1	680351
AG	NZ_CP007763.1	44154	NZ_CP007758.1	682113
CT	NZ_CP007763.1	45042	NZ_CP007758.1	682986
AC	NZ_CP007763.1	46247	NZ_CP007758.1	684191
GT	NZ_CP007763.1	46562	NZ_CP007758.1	684506
GA	NZ_CP007763.1	47476	NZ_CP007758.1	685420
AG	NZ_CP007763.1	48091	NZ_CP007758.1	686035
GA	NZ_CP007763.1	48216	NZ_CP007758.1	686160
CT	NZ_CP007763.1	48846	NZ_CP007758.1	686808
AG	NZ_CP007763.1	49356	NZ_CP007758.1	687318
CT	NZ_CP007763.1	49360	NZ_CP007758.1	687322
AG	NZ_CP007763.1	49417	NZ_CP007758.1	687379
TC	NZ_CP007763.1	49503	NZ_CP007758.1	687465
TA	NZ_CP007763.1	49941	NZ_CP007758.1	687903
CT	NZ_CP007763.1	52627	NZ_CP007758.1	690589
CT	NZ_CP007763.1	52644	NZ_CP007758.1	690606
GT	NZ_CP007763.1	52723	NZ_CP007758.1	690685
CT	NZ_CP007763.1	52839	NZ_CP007758.1	690801
CT	NZ_CP007763.1	54951	NZ_CP007758.1	692913
AG	NZ_CP007763.1	55319	NZ_CP007758.1	693281
CG	NZ_CP007763.1	55406	NZ_CP007758.1	693368
CT	NZ_CP007763.1	55452	NZ_CP007758.1	693414
AC	NZ_CP007763.1	56394	NZ_CP007758.1	697894
AC	NZ_CP007763.1	56600	NZ_CP007758.1	698100
TC	NZ_CP007763.1	56825	NZ_CP007758.1	698325
AG	NZ_CP007763.1	57073	NZ_CP007758.1	698573
TC	NZ_CP007763.1	57338	NZ_CP007758.1	698838
GA	NZ_CP007763.1	57561	NZ_CP007758.1	699061
CT	NZ_CP007763.1	58547	NZ_CP007758.1	700047
AT	NZ_CP007763.1	58810	NZ_CP007758.1	700310
GC	NZ_CP007763.1	59097	NZ_CP007758.1	700597
CT	NZ_CP007763.1	59170	NZ_CP007758.1	700670
GA	NZ_CP007763.1	59394	NZ_CP007758.1	700894
AC	NZ_CP007763.1	60305	NZ_CP007758.1	701805
CT	NZ_CP007763.1	61330	NZ_CP007758.1	702822
AG	NZ_CP007763.1	61824	NZ_CP007758.1	703316
GA	NZ_CP007763.1	61931	NZ_CP007758.1	703423
AG	NZ_CP007763.1	62114	NZ_CP007758.1	703606
GA	NZ_CP007763.1	62714	NZ_CP007758.1	704206
CT	NZ_CP007763.1	63216	NZ_CP007758.1	704708
GA	NZ_CP007763.1	63284	NZ_CP007758.1	704776
TC	NZ_CP007763.1	63308	NZ_CP007758.1	704800
TC	NZ_CP007763.1	63645	NZ_CP007758.1	705137
GT	NZ_CP007763.1	63765	NZ_CP007758.1	705257
CT	NZ_CP007763.1	64006	NZ_CP007758.1	705498
CT	NZ_CP007763.1	64647	NZ_CP007758.1	706139
AG	NZ_CP007763.1	64735	NZ_CP007758.1	706227
GA	NZ_CP007763.1	64939	NZ_CP007758.1	706431
GT	NZ_CP007763.1	65393	NZ_CP007758.1	706885
CT	NZ_CP007763.1	65883	NZ_CP007758.1	707375
GA	NZ_CP007763.1	66349	NZ_CP007758.1	707841
TC	NZ_CP007763.1	66865	NZ_CP007758.1	708357
CG	NZ_CP007763.1	67421	NZ_CP007758.1	708913
AC	NZ_CP007763.1	67470	NZ_CP007758.1	708962
TC	NZ_CP007763.1	67579	NZ_CP007758.1	709071
AG	NZ_CP007763.1	67773	NZ_CP007758.1	709265
TC	NZ_CP007763.1	67849	NZ_CP007758.1	709341
AG	NZ_CP007763.1	68002	NZ_CP007758.1	709494
GA	NZ_CP007763.1	68833	NZ_CP007758.1	710325
CT	NZ_CP007763.1	68835	NZ_CP007758.1	710327
AG	NZ_CP007763.1	69260	NZ_CP007758.1	710752
CA	NZ_CP007763.1	69368	NZ_CP007758.1	710860
CT	NZ_CP007763.1	69941	NZ_CP007758.1	711433
CT	NZ_CP007763.1	70628	NZ_CP007758.1	712120
TC	NZ_CP007763.1	70948	NZ_CP007758.1	712440
AG	NZ_CP007763.1	71292	NZ_CP007758.1	712784
AC	NZ_CP007763.1	71642	NZ_CP007758.1	713134
TC	NZ_CP007763.1	71943	NZ_CP007758.1	713435
TC	NZ_CP007763.1	73401	NZ_CP007758.1	714893
AG	NZ_CP007763.1	73546	NZ_CP007758.1	715038
TC	NZ_CP007763.1	74876	NZ_CP007758.1	716368
TG	NZ_CP007763.1	75141	NZ_CP007758.1	716633
TG	NZ_CP007763.1	75267	NZ_CP007758.1	716759
CT	NZ_CP007763.1	75313	NZ_CP007758.1	716805
CT	NZ_CP007763.1	75329	NZ_CP007758.1	716821
AC	NZ_CP007763.1	76761	NZ_CP007758.1	718253
TG	NZ_CP007763.1	77013	NZ_CP007758.1	718505
TC	NZ_CP007763.1	77479	NZ_CP007758.1	718971
AC	NZ_CP007763.1	77591	NZ_CP007758.1	719083
AG	NZ_CP007763.1	77974	NZ_CP007758.1	719466
AG	NZ_CP007763.1	78475	NZ_CP007758.1	719967
GA	NZ_CP007763.1	79265	NZ_CP007758.1	720757
CG	NZ_CP007763.1	80054	NZ_CP007758.1	721546
GA	NZ_CP007763.1	80249	NZ_CP007758.1	721741
GT	NZ_CP007763.1	80506	NZ_CP007758.1	721998
AG	NZ_CP007763.1	80623	NZ_CP007758.1	722115
CT	NZ_CP007763.1	81154	NZ_CP007758.1	722646
AG	NZ_CP007763.1	82843	NZ_CP007758.1	724335
TC	NZ_CP007763.1	83128	NZ_CP007758.1	724620
CT	NZ_CP007763.1	84071	NZ_CP007758.1	725563
CG	NZ_CP007763.1	84149	NZ_CP007758.1	725641
CG	NZ_CP007763.1	84283	NZ_CP007758.1	725775
CA	NZ_CP007763.1	84744	NZ_CP007758.1	726236
AG	NZ_CP007763.1	85035	NZ_CP007758.1	726527
AG	NZ_CP007763.1	85262	NZ_CP007758.1	726754
GA	NZ_CP007763.1	85609	NZ_CP007758.1	727101
CG	NZ_CP007763.1	85612	NZ_CP007758.1	727104
GT	NZ_CP007763.1	86273	NZ_CP007758.1	727765
CT	NZ_CP007763.1	86373	NZ_CP007758.1	727865
CT	NZ_CP007763.1	87682	NZ_CP007758.1	729174
TC	NZ_CP007763.1	88273	NZ_CP007758.1	729765
CT	NZ_CP007763.1	88728	NZ_CP007758.1	730220
CT	NZ_CP007763.1	89479	NZ_CP007758.1	730971
CT	NZ_CP007763.1	89825	NZ_CP007758.1	731317
GA	NZ_CP007763.1	90680	NZ_CP007758.1	732172
TG	NZ_CP007763.1	90908	NZ_CP007758.1	732400
GA	NZ_CP007763.1	91529	NZ_CP007758.1	733021
CT	NZ_CP007763.1	91630	NZ_CP007758.1	733122
AG	NZ_CP007763.1	91685	NZ_CP007758.1	733177
AG	NZ_CP007763.1	91955	NZ_CP007758.1	733448
GA	NZ_CP007763.1	92093	NZ_CP007758.1	733586
TA	NZ_CP007763.1	92118	NZ_CP007758.1	733611
GC	NZ_CP007763.1	92506	NZ_CP007758.1	733999
TA	NZ_CP007763.1	92668	NZ_CP007758.1	734161
AC	NZ_CP007763.1	93343	NZ_CP007758.1	734844
GA	NZ_CP007763.1	93585	NZ_CP007758.1	735086
CG	NZ_CP007763.1	93807	NZ_CP007758.1	735308
GA	NZ_CP007763.1	94008	NZ_CP007758.1	735509
AG	NZ_CP007763.1	94133	NZ_CP007758.1	735634
AG	NZ_CP007763.1	94315	NZ_CP007758.1	735816
AG	NZ_CP007763.1	94330	NZ_CP007758.1	735831
AG	NZ_CP007763.1	94560	NZ_CP007758.1	736061
TC	NZ_CP007763.1	94574	NZ_CP007758.1	736075
CA	NZ_CP007763.1	95092	NZ_CP007758.1	736593
TC	NZ_CP007763.1	95190	NZ_CP007758.1	736691
GA	NZ_CP007763.1	96019	NZ_CP007758.1	737520
AG	NZ_CP007763.1	97006	NZ_CP007758.1	738507
AG	NZ_CP007763.1	97724	NZ_CP007758.1	739225
AT	NZ_CP007763.1	98172	NZ_CP007758.1	739673
AG	NZ_CP007763.1	98703	NZ_CP007758.1	740204
CT	NZ_CP007763.1	100487	NZ_CP007758.1	741989
TC	NZ_CP007763.1	101368	NZ_CP007758.1	742870
GA	NZ_CP007763.1	101707	NZ_CP007758.1	743209
AG	NZ_CP007763.1	101950	NZ_CP007758.1	743452
GA	NZ_CP007763.1	102067	NZ_CP007758.1	743566
GT	NZ_CP007763.1	102355	NZ_CP007758.1	743854
AG	NZ_CP007763.1	102520	NZ_CP007758.1	744019
AG	NZ_CP007763.1	102534	NZ_CP007758.1	744033
AT	NZ_CP007763.1	103016	NZ_CP007758.1	744515
GA	NZ_CP007763.1	103019	NZ_CP007758.1	744518
GA	NZ_CP007763.1	103022	NZ_CP007758.1	744521
GC	NZ_CP007763.1	103025	NZ_CP007758.1	744524
TA	NZ_CP007763.1	103027	NZ_CP007758.1	744526
AG	NZ_CP007763.1	103028	NZ_CP007758.1	744527
AT	NZ_CP007763.1	103033	NZ_CP007758.1	744532
GA	NZ_CP007763.1	103034	NZ_CP007758.1	744533
AG	NZ_CP007763.1	103043	NZ_CP007758.1	744542
GA	NZ_CP007763.1	103223	NZ_CP007758.1	744722
CT	NZ_CP007763.1	103766	NZ_CP007758.1	745263
CT	NZ_CP007763.1	103782	NZ_CP007758.1	745279
CT	NZ_CP007763.1	103885	NZ_CP007758.1	745382
TA	NZ_CP007763.1	103896	NZ_CP007758.1	745393
TC	NZ_CP007763.1	103901	NZ_CP007758.1	745398
CA	NZ_CP007763.1	103976	NZ_CP007758.1	745473
TC	NZ_CP007763.1	104260	NZ_CP007758.1	745757
TC	NZ_CP007763.1	104309	NZ_CP007758.1	745806
CT	NZ_CP007763.1	104318	NZ_CP007758.1	745815
TA	NZ_CP007763.1	104319	NZ_CP007758.1	745816
TC	NZ_CP007763.1	104324	NZ_CP007758.1	745821
AT	NZ_CP007763.1	104325	NZ_CP007758.1	745822
CG	NZ_CP007763.1	104327	NZ_CP007758.1	745824
CT	NZ_CP007763.1	104330	NZ_CP007758.1	745827
CT	NZ_CP007763.1	104333	NZ_CP007758.1	745830
TA	NZ_CP007763.1	104336	NZ_CP007758.1	745833
GA	NZ_CP007763.1	104349	NZ_CP007758.1	745846
CT	NZ_CP007763.1	104894	NZ_CP007758.1	746391
TC	NZ_CP007763.1	105131	NZ_CP007758.1	746628
GA	NZ_CP007763.1	105222	NZ_CP007758.1	746719
AG	NZ_CP007763.1	105847	NZ_CP007758.1	747344
AG	NZ_CP007763.1	106319	NZ_CP007758.1	747817
AC	NZ_CP007763.1	106581	NZ_CP007758.1	748079
GA	NZ_CP007763.1	108275	NZ_CP007758.1	749773
TC	NZ_CP007763.1	108393	NZ_CP007758.1	749891
CT	NZ_CP007763.1	108991	NZ_CP007758.1	750489
TC	NZ_CP007763.1	109037	NZ_CP007758.1	750535
TA	NZ_CP007763.1	109616	NZ_CP007758.1	751114
CT	NZ_CP007763.1	109906	NZ_CP007758.1	751404
TG	NZ_CP007763.1	110407	NZ_CP007758.1	751905
TC	NZ_CP007763.1	111054	NZ_CP007758.1	752552
GC	NZ_CP007763.1	111745	NZ_CP007758.1	753243
AC	NZ_CP007763.1	112044	NZ_CP007758.1	753542
CT	NZ_CP007763.1	112160	NZ_CP007758.1	753658
CT	NZ_CP007763.1	112365	NZ_CP007758.1	753863
CT	NZ_CP007763.1	112430	NZ_CP007758.1	753928
TC	NZ_CP007763.1	112852	NZ_CP007758.1	754350
CT	NZ_CP007763.1	112898	NZ_CP007758.1	754396
TC	NZ_CP007763.1	113389	NZ_CP007758.1	754887
CT	NZ_CP007763.1	113418	NZ_CP007758.1	754916
CG	NZ_CP007763.1	113542	NZ_CP007758.1	755040
AC	NZ_CP007763.1	113607	NZ_CP007758.1	755105
CT	NZ_CP007763.1	113890	NZ_CP007758.1	755388
GC	NZ_CP007763.1	114185	NZ_CP007758.1	755683
CA	NZ_CP007763.1	115102	NZ_CP007758.1	756600
GA	NZ_CP007763.1	115507	NZ_CP007758.1	757005
CT	NZ_CP007763.1	115747	NZ_CP007758.1	757245
CT	NZ_CP007763.1	116134	NZ_CP007758.1	757632
AC	NZ_CP007763.1	116190	NZ_CP007758.1	757688
TG	NZ_CP007763.1	116500	NZ_CP007758.1	757998
AG	NZ_CP007763.1	116636	NZ_CP007758.1	758134
TA	NZ_CP007763.1	116769	NZ_CP007758.1	758267
AG	NZ_CP007763.1	116824	NZ_CP007758.1	758322
AG	NZ_CP007763.1	117120	NZ_CP007758.1	758618
TC	NZ_CP007763.1	117210	NZ_CP007758.1	758708
CT	NZ_CP007763.1	117216	NZ_CP007758.1	758714
AG	NZ_CP007763.1	118378	NZ_CP007758.1	759876
GT	NZ_CP007763.1	118684	NZ_CP007758.1	760181
GC	NZ_CP007763.1	119268	NZ_CP007758.1	760765
CT	NZ_CP007763.1	119448	NZ_CP007758.1	760945
CA	NZ_CP007763.1	119585	NZ_CP007758.1	761082
AG	NZ_CP007763.1	119637	NZ_CP007758.1	761134
TC	NZ_CP007763.1	119690	NZ_CP007758.1	761187
GC	NZ_CP007763.1	120330	NZ_CP007758.1	761827
GT	NZ_CP007763.1	120411	NZ_CP007758.1	761908
AG	NZ_CP007763.1	120592	NZ_CP007758.1	762089
TC	NZ_CP007763.1	120884	NZ_CP007758.1	762381
GA	NZ_CP007763.1	121208	NZ_CP007758.1	762648
TC	NZ_CP007763.1	121363	NZ_CP007758.1	762803
CT	NZ_CP007763.1	121382	NZ_CP007758.1	762822
TC	NZ_CP007763.1	122024	NZ_CP007758.1	763464
GA	NZ_CP007763.1	122300	NZ_CP007758.1	763740
GT	NZ_CP007763.1	124116	NZ_CP007758.1	765556
AG	NZ_CP007763.1	124598	NZ_CP007758.1	766038
GA	NZ_CP007763.1	124624	NZ_CP007758.1	766064
GA	NZ_CP007763.1	124757	NZ_CP007758.1	766197
AT	NZ_CP007763.1	125017	NZ_CP007758.1	766457
CA	NZ_CP007763.1	125622	NZ_CP007758.1	767062
TC	NZ_CP007763.1	126518	NZ_CP007758.1	767958
CT	NZ_CP007763.1	127021	NZ_CP007758.1	768461
TC	NZ_CP007763.1	127230	NZ_CP007758.1	768670
AG	NZ_CP007763.1	130727	NZ_CP007758.1	772167
TC	NZ_CP007763.1	130799	NZ_CP007758.1	772239
GA	NZ_CP007763.1	130800	NZ_CP007758.1	772240
AT	NZ_CP007763.1	130821	NZ_CP007758.1	772261
AG	NZ_CP007763.1	131049	NZ_CP007758.1	772489
AG	NZ_CP007763.1	131281	NZ_CP007758.1	772721
TC	NZ_CP007763.1	132716	NZ_CP007758.1	774156
GA	NZ_CP007763.1	132862	NZ_CP007758.1	774302
GC	NZ_CP007763.1	133051	NZ_CP007758.1	774491
AG	NZ_CP007763.1	133216	NZ_CP007758.1	774656
AG	NZ_CP007763.1	133504	NZ_CP007758.1	774944
TC	NZ_CP007763.1	135684	NZ_CP007758.1	776990
GT	NZ_CP007763.1	135787	NZ_CP007758.1	777093
CT	NZ_CP007763.1	135904	NZ_CP007758.1	777210
AC	NZ_CP007763.1	136063	NZ_CP007758.1	777369
AG	NZ_CP007763.1	137785	NZ_CP007758.1	779090
TC	NZ_CP007763.1	137875	NZ_CP007758.1	779180
GT	NZ_CP007763.1	138003	NZ_CP007758.1	779308
GA	NZ_CP007763.1	138057	NZ_CP007758.1	779362
GA	NZ_CP007763.1	138259	NZ_CP007758.1	779564
GA	NZ_CP007763.1	138800	NZ_CP007758.1	780105
TG	NZ_CP007763.1	138968	NZ_CP007758.1	780273
AG	NZ_CP007763.1	140103	NZ_CP007758.1	781408
AG	NZ_CP007763.1	140354	NZ_CP007758.1	781659
TC	NZ_CP007763.1	141330	NZ_CP007758.1	782635
TC	NZ_CP007763.1	142605	NZ_CP007758.1	783910
AC	NZ_CP007763.1	142634	NZ_CP007758.1	783939
CT	NZ_CP007763.1	142821	NZ_CP007758.1	784126
TC	NZ_CP007763.1	143868	NZ_CP007758.1	785156
GT	NZ_CP007763.1	144144	NZ_CP007758.1	785432
CA	NZ_CP007763.1	144733	NZ_CP007758.1	786021
TC	NZ_CP007763.1	145465	NZ_CP007758.1	786753
TC	NZ_CP007763.1	146593	NZ_CP007758.1	787881
AG	NZ_CP007763.1	147139	NZ_CP007758.1	788427
AG	NZ_CP007763.1	147379	NZ_CP007758.1	788667
TC	NZ_CP007763.1	147433	NZ_CP007758.1	788721
GA	NZ_CP007763.1	147711	NZ_CP007758.1	788999
AG	NZ_CP007763.1	148098	NZ_CP007758.1	789386
CG	NZ_CP007763.1	148168	NZ_CP007758.1	789456
TC	NZ_CP007763.1	148456	NZ_CP007758.1	789744
AG	NZ_CP007763.1	148784	NZ_CP007758.1	790072
GA	NZ_CP007763.1	148797	NZ_CP007758.1	790085
GA	NZ_CP007763.1	148830	NZ_CP007758.1	790118
TC	NZ_CP007763.1	149562	NZ_CP007758.1	790850
AG	NZ_CP007763.1	149893	NZ_CP007758.1	791181
CA	NZ_CP007763.1	150805	NZ_CP007758.1	792093
AG	NZ_CP007763.1	151366	NZ_CP007758.1	792653
CT	NZ_CP007763.1	151914	NZ_CP007758.1	793201
AG	NZ_CP007763.1	152331	NZ_CP007758.1	793618
CT	NZ_CP007763.1	152628	NZ_CP007758.1	793915
TC	NZ_CP007763.1	153503	NZ_CP007758.1	794790
CT	NZ_CP007763.1	153698	NZ_CP007758.1	794985
GA	NZ_CP007763.1	153960	NZ_CP007758.1	795247
TC	NZ_CP007763.1	154210	NZ_CP007758.1	795497
AG	NZ_CP007763.1	155203	NZ_CP007758.1	796490
TC	NZ_CP007763.1	156012	NZ_CP007758.1	797299
TC	NZ_CP007763.1	156850	NZ_CP007758.1	798137
TC	NZ_CP007763.1	157146	NZ_CP007758.1	798433
AG	NZ_CP007763.1	157267	NZ_CP007758.1	798554
GA	NZ_CP007763.1	157568	NZ_CP007758.1	798855
TC	NZ_CP007763.1	157648	NZ_CP007758.1	798935
CT	NZ_CP007763.1	158453	NZ_CP007758.1	799740
CT	NZ_CP007763.1	158508	NZ_CP007758.1	799795
TC	NZ_CP007763.1	158757	NZ_CP007758.1	800059
AG	NZ_CP007763.1	158781	NZ_CP007758.1	800083
AG	NZ_CP007763.1	159117	NZ_CP007758.1	800419
GC	NZ_CP007763.1	159118	NZ_CP007758.1	800420
AG	NZ_CP007763.1	159349	NZ_CP007758.1	800651
AG	NZ_CP007763.1	159441	NZ_CP007758.1	800743
TC	NZ_CP007763.1	159674	NZ_CP007758.1	800976
TC	NZ_CP007763.1	159926	NZ_CP007758.1	801228
CA	NZ_CP007763.1	160142	NZ_CP007758.1	801444
TC	NZ_CP007763.1	160255	NZ_CP007758.1	801557
CG	NZ_CP007763.1	160408	NZ_CP007758.1	801710
TA	NZ_CP007763.1	160499	NZ_CP007758.1	801801
TC	NZ_CP007763.1	161059	NZ_CP007758.1	802361
CT	NZ_CP007763.1	161279	NZ_CP007758.1	802581
TC	NZ_CP007763.1	161587	NZ_CP007758.1	802889
GA	NZ_CP007763.1	162203	NZ_CP007758.1	803505
AG	NZ_CP007763.1	162392	NZ_CP007758.1	803694
GC	NZ_CP007763.1	162693	NZ_CP007758.1	803995
AG	NZ_CP007763.1	162964	NZ_CP007758.1	804266
GT	NZ_CP007763.1	162965	NZ_CP007758.1	804267
TC	NZ_CP007763.1	163005	NZ_CP007758.1	804307
AG	NZ_CP007763.1	163610	NZ_CP007758.1	804912
AG	NZ_CP007763.1	164128	NZ_CP007758.1	805430
GA	NZ_CP007763.1	164135	NZ_CP007758.1	805437
CT	NZ_CP007763.1	164822	NZ_CP007758.1	806124
CA	NZ_CP007763.1	165272	NZ_CP007758.1	806574
AC	NZ_CP007763.1	165286	NZ_CP007758.1	806588
GA	NZ_CP007763.1	165636	NZ_CP007758.1	806938
AG	NZ_CP007763.1	165675	NZ_CP007758.1	806977
TC	NZ_CP007763.1	165854	NZ_CP007758.1	807156
GA	NZ_CP007763.1	166513	NZ_CP007758.1	807815
GA	NZ_CP007763.1	166970	NZ_CP007758.1	808272
CT	NZ_CP007763.1	168118	NZ_CP007758.1	809420
AG	NZ_CP007763.1	168893	NZ_CP007758.1	810195
CT	NZ_CP007763.1	169041	NZ_CP007758.1	810343
TC	NZ_CP007763.1	169312	NZ_CP007758.1	810614
CT	NZ_CP007763.1	169882	NZ_CP007758.1	811184
CT	NZ_CP007763.1	170815	NZ_CP007758.1	812117
GA	NZ_CP007763.1	171625	NZ_CP007758.1	812927
CA	NZ_CP007763.1	171681	NZ_CP007758.1	812983
GA	NZ_CP007763.1	171690	NZ_CP007758.1	812992
CT	NZ_CP007763.1	171921	NZ_CP007758.1	813223
TG	NZ_CP007763.1	172205	NZ_CP007758.1	813507
CT	NZ_CP007763.1	172321	NZ_CP007758.1	813623
TC	NZ_CP007763.1	172391	NZ_CP007758.1	813693
CA	NZ_CP007763.1	172870	NZ_CP007758.1	814172
CT	NZ_CP007763.1	173138	NZ_CP007758.1	814440
CT	NZ_CP007763.1	173433	NZ_CP007758.1	814735
AG	NZ_CP007763.1	173874	NZ_CP007758.1	815176
AG	NZ_CP007763.1	174671	NZ_CP007758.1	815973
AG	NZ_CP007763.1	174840	NZ_CP007758.1	816142
AG	NZ_CP007763.1	175411	NZ_CP007758.1	816713
CG	NZ_CP007763.1	175515	NZ_CP007758.1	816817
TG	NZ_CP007763.1	175797	NZ_CP007758.1	817099
TG	NZ_CP007763.1	176194	NZ_CP007758.1	817475
TG	NZ_CP007763.1	177564	NZ_CP007758.1	818845
GA	NZ_CP007763.1	178864	NZ_CP007758.1	820145
CT	NZ_CP007763.1	179056	NZ_CP007758.1	820337
GA	NZ_CP007763.1	179199	NZ_CP007758.1	820480
GC	NZ_CP007763.1	179837	NZ_CP007758.1	821118
CT	NZ_CP007763.1	180299	NZ_CP007758.1	821580
TC	NZ_CP007763.1	180421	NZ_CP007758.1	821702
CT	NZ_CP007763.1	180740	NZ_CP007758.1	822021
TG	NZ_CP007763.1	180822	NZ_CP007758.1	822103
TC	NZ_CP007763.1	181006	NZ_CP007758.1	822287
CG	NZ_CP007763.1	181076	NZ_CP007758.1	822357
TA	NZ_CP007763.1	181632	NZ_CP007758.1	822616
GA	NZ_CP007763.1	182099	NZ_CP007758.1	823083
GA	NZ_CP007763.1	182222	NZ_CP007758.1	823206
TC	NZ_CP007763.1	182271	NZ_CP007758.1	823255
AG	NZ_CP007763.1	182809	NZ_CP007758.1	823793
AC	NZ_CP007763.1	182912	NZ_CP007758.1	823896
AG	NZ_CP007763.1	182934	NZ_CP007758.1	823918
TG	NZ_CP007763.1	182958	NZ_CP007758.1	823942
AG	NZ_CP007763.1	183238	NZ_CP007758.1	824222
CT	NZ_CP007763.1	183559	NZ_CP007758.1	824543
TC	NZ_CP007763.1	183802	NZ_CP007758.1	824786
TC	NZ_CP007763.1	184105	NZ_CP007758.1	825089
GT	NZ_CP007763.1	184417	NZ_CP007758.1	825402
GA	NZ_CP007763.1	186014	NZ_CP007758.1	826999
CT	NZ_CP007763.1	187308	NZ_CP007758.1	828294
AT	NZ_CP007763.1	187848	NZ_CP007758.1	828834
CT	NZ_CP007763.1	188373	NZ_CP007758.1	829360
CA	NZ_CP007763.1	188750	NZ_CP007758.1	829737
CA	NZ_CP007763.1	188769	NZ_CP007758.1	829756
GA	NZ_CP007763.1	188894	NZ_CP007758.1	829881
CA	NZ_CP007763.1	189877	NZ_CP007758.1	830864
AG	NZ_CP007763.1	190003	NZ_CP007758.1	830990
TG	NZ_CP007763.1	190405	NZ_CP007758.1	831392
GA	NZ_CP007763.1	190697	NZ_CP007758.1	831684
TC	NZ_CP007763.1	191265	NZ_CP007758.1	832252
TC	NZ_CP007763.1	191497	NZ_CP007758.1	832484
AG	NZ_CP007763.1	191780	NZ_CP007758.1	832767
TC	NZ_CP007763.1	191782	NZ_CP007758.1	832769
TC	NZ_CP007763.1	192106	NZ_CP007758.1	833093
AG	NZ_CP007763.1	192146	NZ_CP007758.1	833133
AG	NZ_CP007763.1	192837	NZ_CP007758.1	833824
CT	NZ_CP007763.1	193416	NZ_CP007758.1	834403
TC	NZ_CP007763.1	193925	NZ_CP007758.1	834912
GA	NZ_CP007763.1	194470	NZ_CP007758.1	835457
CG	NZ_CP007763.1	195236	NZ_CP007758.1	836223
TC	NZ_CP007763.1	195370	NZ_CP007758.1	836357
TC	NZ_CP007763.1	195563	NZ_CP007758.1	836550
CT	NZ_CP007763.1	195976	NZ_CP007758.1	836963
GT	NZ_CP007763.1	195982	NZ_CP007758.1	836969
GT	NZ_CP007763.1	196107	NZ_CP007758.1	837094
TC	NZ_CP007763.1	197182	NZ_CP007758.1	838169
TC	NZ_CP007763.1	197191	NZ_CP007758.1	838178
AG	NZ_CP007763.1	197331	NZ_CP007758.1	838318
GT	NZ_CP007763.1	197438	NZ_CP007758.1	838425
TC	NZ_CP007763.1	198031	NZ_CP007758.1	839019
CT	NZ_CP007763.1	198261	NZ_CP007758.1	839249
TC	NZ_CP007763.1	198839	NZ_CP007758.1	839827
GA	NZ_CP007763.1	199395	NZ_CP007758.1	840383
TA	NZ_CP007763.1	199470	NZ_CP007758.1	840458
GT	NZ_CP007763.1	199653	NZ_CP007758.1	840641
TC	NZ_CP007763.1	199703	NZ_CP007758.1	840691
CT	NZ_CP007763.1	200870	NZ_CP007758.1	841859
TC	NZ_CP007763.1	200886	NZ_CP007758.1	841875
TG	NZ_CP007763.1	200921	NZ_CP007758.1	841910
AT	NZ_CP007763.1	202225	NZ_CP007758.1	843214
AG	NZ_CP007763.1	202940	NZ_CP007758.1	843929
TC	NZ_CP007763.1	203673	NZ_CP007758.1	844662
TC	NZ_CP007763.1	203751	NZ_CP007758.1	844740
AG	NZ_CP007763.1	206724	NZ_CP007758.1	847711
GT	NZ_CP007763.1	206750	NZ_CP007758.1	847737
TG	NZ_CP007763.1	208186	NZ_CP007758.1	849190
TC	NZ_CP007763.1	208615	NZ_CP007758.1	849619
GA	NZ_CP007763.1	209117	NZ_CP007758.1	850121
CG	NZ_CP007763.1	211227	NZ_CP007758.1	852274
CT	NZ_CP007763.1	211601	NZ_CP007758.1	852648
TC	NZ_CP007763.1	211980	NZ_CP007758.1	853027
GT	NZ_CP007763.1	212123	NZ_CP007758.1	853170
GA	NZ_CP007763.1	212444	NZ_CP007758.1	853491
GA	NZ_CP007763.1	215740	NZ_CP007758.1	856787
TC	NZ_CP007763.1	216085	NZ_CP007758.1	857132
AG	NZ_CP007763.1	216123	NZ_CP007758.1	857170
AG	NZ_CP007763.1	217179	NZ_CP007758.1	858226
TC	NZ_CP007763.1	217860	NZ_CP007758.1	858907
GA	NZ_CP007763.1	218210	NZ_CP007758.1	859257
TC	NZ_CP007763.1	218782	NZ_CP007758.1	859829
TC	NZ_CP007763.1	219401	NZ_CP007758.1	860448
GA	NZ_CP007763.1	219865	NZ_CP007758.1	860912
AG	NZ_CP007763.1	219981	NZ_CP007758.1	861028
AG	NZ_CP007763.1	220233	NZ_CP007758.1	861280
CT	NZ_CP007763.1	220420	NZ_CP007758.1	861467
AG	NZ_CP007763.1	220639	NZ_CP007758.1	861686
TC	NZ_CP007763.1	220701	NZ_CP007758.1	861748
TC	NZ_CP007763.1	220774	NZ_CP007758.1	861821
TC	NZ_CP007763.1	221171	NZ_CP007758.1	862218
GA	NZ_CP007763.1	222509	NZ_CP007758.1	863556
GA	NZ_CP007763.1	222840	NZ_CP007758.1	863887
CT	NZ_CP007763.1	223092	NZ_CP007758.1	864139
GA	NZ_CP007763.1	223322	NZ_CP007758.1	864369
GA	NZ_CP007763.1	223576	NZ_CP007758.1	864623
GA	NZ_CP007763.1	224093	NZ_CP007758.1	865125
CT	NZ_CP007763.1	224382	NZ_CP007758.1	865414
CA	NZ_CP007763.1	224442	NZ_CP007758.1	865474
AG	NZ_CP007763.1	225313	NZ_CP007758.1	866345
GA	NZ_CP007763.1	225622	NZ_CP007758.1	866654
TC	NZ_CP007763.1	225697	NZ_CP007758.1	866729
GT	NZ_CP007763.1	226083	NZ_CP007758.1	867115
AG	NZ_CP007763.1	226236	NZ_CP007758.1	867268
TC	NZ_CP007763.1	226326	NZ_CP007758.1	867358
AC	NZ_CP007763.1	226597	NZ_CP007758.1	867629
TA	NZ_CP007763.1	226651	NZ_CP007758.1	867683
AG	NZ_CP007763.1	227085	NZ_CP007758.1	868117
TC	NZ_CP007763.1	227165	NZ_CP007758.1	868197
TC	NZ_CP007763.1	227166	NZ_CP007758.1	868198
GA	NZ_CP007763.1	227298	NZ_CP007758.1	868330
GT	NZ_CP007763.1	227332	NZ_CP007758.1	868364
CT	NZ_CP007763.1	228046	NZ_CP007758.1	869078
TC	NZ_CP007763.1	228617	NZ_CP007758.1	869649
AG	NZ_CP007763.1	229295	NZ_CP007758.1	870327
CT	NZ_CP007763.1	229637	NZ_CP007758.1	870669
CT	NZ_CP007763.1	231490	NZ_CP007758.1	872522
CT	NZ_CP007763.1	232384	NZ_CP007758.1	873416
TC	NZ_CP007763.1	232783	NZ_CP007758.1	873815
GA	NZ_CP007763.1	233429	NZ_CP007758.1	874461
TC	NZ_CP007763.1	234041	NZ_CP007758.1	875073
TA	NZ_CP007763.1	234826	NZ_CP007758.1	875858
CG	NZ_CP007763.1	234863	NZ_CP007758.1	875895
TC	NZ_CP007763.1	235355	NZ_CP007758.1	876387
GA	NZ_CP007763.1	235380	NZ_CP007758.1	876412
GA	NZ_CP007763.1	235641	NZ_CP007758.1	876673
GA	NZ_CP007763.1	235819	NZ_CP007758.1	876851
CT	NZ_CP007763.1	235885	NZ_CP007758.1	876917
CT	NZ_CP007763.1	236073	NZ_CP007758.1	877105
GT	NZ_CP007763.1	236111	NZ_CP007758.1	877143
CT	NZ_CP007763.1	236480	NZ_CP007758.1	877513
AC	NZ_CP007763.1	237048	NZ_CP007758.1	878081
TC	NZ_CP007763.1	237081	NZ_CP007758.1	878114
CT	NZ_CP007763.1	237287	NZ_CP007758.1	878320
TC	NZ_CP007763.1	237547	NZ_CP007758.1	878580
TC	NZ_CP007763.1	237849	NZ_CP007758.1	878882
AG	NZ_CP007763.1	237901	NZ_CP007758.1	878934
GC	NZ_CP007763.1	238174	NZ_CP007758.1	879207
AG	NZ_CP007763.1	238336	NZ_CP007758.1	879369
CA	NZ_CP007763.1	238755	NZ_CP007758.1	879788
AG	NZ_CP007763.1	238820	NZ_CP007758.1	879853
CT	NZ_CP007763.1	238824	NZ_CP007758.1	879857
TC	NZ_CP007763.1	238915	NZ_CP007758.1	879948
GT	NZ_CP007763.1	238931	NZ_CP007758.1	879964
GA	NZ_CP007763.1	239103	NZ_CP007758.1	880136
CT	NZ_CP007763.1	239743	NZ_CP007758.1	880776
CT	NZ_CP007763.1	239843	NZ_CP007758.1	880876
GA	NZ_CP007763.1	240760	NZ_CP007758.1	881793
AG	NZ_CP007763.1	241227	NZ_CP007758.1	882260
GA	NZ_CP007763.1	241283	NZ_CP007758.1	882316
TC	NZ_CP007763.1	242013	NZ_CP007758.1	883046
AG	NZ_CP007763.1	242574	NZ_CP007758.1	883607
TC	NZ_CP007763.1	242649	NZ_CP007758.1	883682
GA	NZ_CP007763.1	242764	NZ_CP007758.1	883797
TC	NZ_CP007763.1	242768	NZ_CP007758.1	883801
CT	NZ_CP007763.1	242810	NZ_CP007758.1	883843
TC	NZ_CP007763.1	242870	NZ_CP007758.1	883903
TC	NZ_CP007763.1	242999	NZ_CP007758.1	884032
CG	NZ_CP007763.1	243800	NZ_CP007758.1	884833
TA	NZ_CP007763.1	243961	NZ_CP007758.1	884994
CT	NZ_CP007763.1	244272	NZ_CP007758.1	885305
AC	NZ_CP007763.1	244301	NZ_CP007758.1	885334
CT	NZ_CP007763.1	244940	NZ_CP007758.1	885973
CT	NZ_CP007763.1	245300	NZ_CP007758.1	886334
AG	NZ_CP007763.1	245636	NZ_CP007758.1	886670
CT	NZ_CP007763.1	246108	NZ_CP007758.1	887142
CT	NZ_CP007763.1	246545	NZ_CP007758.1	887579
TC	NZ_CP007763.1	247512	NZ_CP007758.1	888548
GA	NZ_CP007763.1	249432	NZ_CP007758.1	889623
AG	NZ_CP007763.1	250201	NZ_CP007758.1	890392
TC	NZ_CP007763.1	250347	NZ_CP007758.1	890538
GA	NZ_CP007763.1	250528	NZ_CP007758.1	890719
GA	NZ_CP007763.1	251881	NZ_CP007758.1	892071
CT	NZ_CP007763.1	252069	NZ_CP007758.1	892259
TC	NZ_CP007763.1	252653	NZ_CP007758.1	892843
AG	NZ_CP007763.1	253434	NZ_CP007758.1	893624
TC	NZ_CP007763.1	254272	NZ_CP007758.1	894462
TC	NZ_CP007763.1	254624	NZ_CP007758.1	894814
TC	NZ_CP007763.1	255723	NZ_CP007758.1	895913
CT	NZ_CP007763.1	255774	NZ_CP007758.1	895964
GA	NZ_CP007763.1	257509	NZ_CP007758.1	897699
GA	NZ_CP007763.1	257716	NZ_CP007758.1	897906
CT	NZ_CP007763.1	257875	NZ_CP007758.1	898065
AG	NZ_CP007763.1	258576	NZ_CP007758.1	898766
TC	NZ_CP007763.1	259188	NZ_CP007758.1	899378
GA	NZ_CP007763.1	259540	NZ_CP007758.1	899730
AG	NZ_CP007763.1	259648	NZ_CP007758.1	899838
GA	NZ_CP007763.1	259985	NZ_CP007758.1	900175
AG	NZ_CP007763.1	260412	NZ_CP007758.1	900602
GA	NZ_CP007763.1	261820	NZ_CP007758.1	902010
GA	NZ_CP007763.1	262025	NZ_CP007758.1	902215
TC	NZ_CP007763.1	262820	NZ_CP007758.1	903010
GC	NZ_CP007763.1	262846	NZ_CP007758.1	903036
CT	NZ_CP007763.1	262934	NZ_CP007758.1	903124
CT	NZ_CP007763.1	263420	NZ_CP007758.1	903610
GA	NZ_CP007763.1	263810	NZ_CP007758.1	904000
GA	NZ_CP007763.1	263860	NZ_CP007758.1	904050
CT	NZ_CP007763.1	264040	NZ_CP007758.1	904230
AG	NZ_CP007763.1	264574	NZ_CP007758.1	904764
GT	NZ_CP007763.1	264793	NZ_CP007758.1	904983
GT	NZ_CP007763.1	265170	NZ_CP007758.1	905360
GA	NZ_CP007763.1	265201	NZ_CP007758.1	905391
TC	NZ_CP007763.1	265301	NZ_CP007758.1	905491
GA	NZ_CP007763.1	265695	NZ_CP007758.1	905885
TC	NZ_CP007763.1	266176	NZ_CP007758.1	906366
AG	NZ_CP007763.1	266302	NZ_CP007758.1	906492
AG	NZ_CP007763.1	266795	NZ_CP007758.1	906985
CT	NZ_CP007763.1	266946	NZ_CP007758.1	907136
CT	NZ_CP007763.1	267031	NZ_CP007758.1	907221
TG	NZ_CP007763.1	267147	NZ_CP007758.1	907337
GA	NZ_CP007763.1	267268	NZ_CP007758.1	907458
AG	NZ_CP007763.1	267516	NZ_CP007758.1	907706
TC	NZ_CP007763.1	267860	NZ_CP007758.1	908050
CT	NZ_CP007763.1	267868	NZ_CP007758.1	908058
CT	NZ_CP007763.1	268422	NZ_CP007758.1	908612
TC	NZ_CP007763.1	269051	NZ_CP007758.1	909241
TC	NZ_CP007763.1	269230	NZ_CP007758.1	909420
CT	NZ_CP007763.1	269976	NZ_CP007758.1	910166
AG	NZ_CP007763.1	271090	NZ_CP007758.1	911279
CT	NZ_CP007763.1	271532	NZ_CP007758.1	911721
AG	NZ_CP007763.1	271816	NZ_CP007758.1	912005
AG	NZ_CP007763.1	271974	NZ_CP007758.1	912163
CT	NZ_CP007763.1	272057	NZ_CP007758.1	912246
AG	NZ_CP007763.1	272436	NZ_CP007758.1	912625
CT	NZ_CP007763.1	273856	NZ_CP007758.1	914045
AG	NZ_CP007763.1	274301	NZ_CP007758.1	914490
AG	NZ_CP007763.1	274393	NZ_CP007758.1	914582
CT	NZ_CP007763.1	274606	NZ_CP007758.1	914795
CT	NZ_CP007763.1	275021	NZ_CP007758.1	915210
GC	NZ_CP007763.1	276743	NZ_CP007758.1	916932
TG	NZ_CP007763.1	276920	NZ_CP007758.1	917109
CT	NZ_CP007763.1	277676	NZ_CP007758.1	917865
TC	NZ_CP007763.1	278643	NZ_CP007758.1	918832
GA	NZ_CP007763.1	278745	NZ_CP007758.1	918934
CT	NZ_CP007763.1	279474	NZ_CP007758.1	919663
CT	NZ_CP007763.1	279919	NZ_CP007758.1	920108
AG	NZ_CP007763.1	280267	NZ_CP007758.1	920456
AG	NZ_CP007763.1	281299	NZ_CP007758.1	921488
GA	NZ_CP007763.1	281472	NZ_CP007758.1	921640
GC	NZ_CP007763.1	281793	NZ_CP007758.1	921961
CT	NZ_CP007763.1	284261	NZ_CP007758.1	924429
CG	NZ_CP007763.1	285585	NZ_CP007758.1	925753
CT	NZ_CP007763.1	285627	NZ_CP007758.1	925795
AG	NZ_CP007763.1	285999	NZ_CP007758.1	926167
CG	NZ_CP007763.1	286028	NZ_CP007758.1	926196
AG	NZ_CP007763.1	286418	NZ_CP007758.1	926586
CT	NZ_CP007763.1	286688	NZ_CP007758.1	926856
AG	NZ_CP007763.1	287486	NZ_CP007758.1	927654
TC	NZ_CP007763.1	287728	NZ_CP007758.1	927896
CT	NZ_CP007763.1	287770	NZ_CP007758.1	927938
GT	NZ_CP007763.1	289330	NZ_CP007758.1	929498
AG	NZ_CP007763.1	289478	NZ_CP007758.1	929646
GA	NZ_CP007763.1	289777	NZ_CP007758.1	929945
TC	NZ_CP007763.1	289807	NZ_CP007758.1	929975
TG	NZ_CP007763.1	289859	NZ_CP007758.1	930027
CT	NZ_CP007763.1	289889	NZ_CP007758.1	930057
CT	NZ_CP007763.1	289915	NZ_CP007758.1	930083
TC	NZ_CP007763.1	290549	NZ_CP007758.1	930717
AG	NZ_CP007763.1	291104	NZ_CP007758.1	931272
TC	NZ_CP007763.1	291131	NZ_CP007758.1	931299
GA	NZ_CP007763.1	291224	NZ_CP007758.1	931392
AG	NZ_CP007763.1	291269	NZ_CP007758.1	931437
TC	NZ_CP007763.1	291423	NZ_CP007758.1	931591
TC	NZ_CP007763.1	291933	NZ_CP007758.1	932101
CT	NZ_CP007763.1	291938	NZ_CP007758.1	932106
CT	NZ_CP007763.1	292523	NZ_CP007758.1	932691
GC	NZ_CP007763.1	292526	NZ_CP007758.1	932694
CT	NZ_CP007763.1	292601	NZ_CP007758.1	932769
CA	NZ_CP007763.1	293093	NZ_CP007758.1	933261
AG	NZ_CP007763.1	293148	NZ_CP007758.1	933316
AG	NZ_CP007763.1	293386	NZ_CP007758.1	933554
TC	NZ_CP007763.1	294518	NZ_CP007758.1	934686
GA	NZ_CP007763.1	294562	NZ_CP007758.1	934730
TC	NZ_CP007763.1	295041	NZ_CP007758.1	935209
AG	NZ_CP007763.1	295262	NZ_CP007758.1	935430
TC	NZ_CP007763.1	295266	NZ_CP007758.1	935434
GA	NZ_CP007763.1	295924	NZ_CP007758.1	936092
TC	NZ_CP007763.1	296970	NZ_CP007758.1	937138
GA	NZ_CP007763.1	297138	NZ_CP007758.1	937306
CT	NZ_CP007763.1	297503	NZ_CP007758.1	937671
CG	NZ_CP007763.1	297840	NZ_CP007758.1	938008
AT	NZ_CP007763.1	297977	NZ_CP007758.1	938145
GT	NZ_CP007763.1	298676	NZ_CP007758.1	938844
AG	NZ_CP007763.1	299595	NZ_CP007758.1	939763
TC	NZ_CP007763.1	299666	NZ_CP007758.1	939834
GA	NZ_CP007763.1	300657	NZ_CP007758.1	940825
GA	NZ_CP007763.1	301025	NZ_CP007758.1	941193
TC	NZ_CP007763.1	301059	NZ_CP007758.1	941227
TG	NZ_CP007763.1	301215	NZ_CP007758.1	941383
GA	NZ_CP007763.1	302628	NZ_CP007758.1	942796
CT	NZ_CP007763.1	302660	NZ_CP007758.1	942828
GT	NZ_CP007763.1	302677	NZ_CP007758.1	942845
CT	NZ_CP007763.1	303637	NZ_CP007758.1	943805
GT	NZ_CP007763.1	303692	NZ_CP007758.1	943860
CT	NZ_CP007763.1	303697	NZ_CP007758.1	943865
AG	NZ_CP007763.1	304030	NZ_CP007758.1	944198
TC	NZ_CP007763.1	304397	NZ_CP007758.1	944565
CA	NZ_CP007763.1	304693	NZ_CP007758.1	944861
CT	NZ_CP007763.1	305108	NZ_CP007758.1	945276
GA	NZ_CP007763.1	305541	NZ_CP007758.1	945721
TC	NZ_CP007763.1	305648	NZ_CP007758.1	945828
AG	NZ_CP007763.1	305980	NZ_CP007758.1	946160
AC	NZ_CP007763.1	306064	NZ_CP007758.1	946244
CG	NZ_CP007763.1	306079	NZ_CP007758.1	946259
GA	NZ_CP007763.1	306545	NZ_CP007758.1	946725
GA	NZ_CP007763.1	306579	NZ_CP007758.1	946759
GA	NZ_CP007763.1	307356	NZ_CP007758.1	947536
GA	NZ_CP007763.1	307386	NZ_CP007758.1	947566
TC	NZ_CP007763.1	307803	NZ_CP007758.1	947983
TC	NZ_CP007763.1	308949	NZ_CP007758.1	949128
GA	NZ_CP007763.1	309120	NZ_CP007758.1	949300
TC	NZ_CP007763.1	309558	NZ_CP007758.1	949738
CG	NZ_CP007763.1	309870	NZ_CP007758.1	950050
TC	NZ_CP007763.1	310463	NZ_CP007758.1	950643
GT	NZ_CP007763.1	310507	NZ_CP007758.1	950687
CT	NZ_CP007763.1	310518	NZ_CP007758.1	950698
CT	NZ_CP007763.1	310784	NZ_CP007758.1	950964
AG	NZ_CP007763.1	311183	NZ_CP007758.1	951363
AG	NZ_CP007763.1	311261	NZ_CP007758.1	951441
CT	NZ_CP007763.1	311338	NZ_CP007758.1	951518
GA	NZ_CP007763.1	312152	NZ_CP007758.1	952332
TA	NZ_CP007763.1	312820	NZ_CP007758.1	953000
GT	NZ_CP007763.1	313031	NZ_CP007758.1	953211
GA	NZ_CP007763.1	313913	NZ_CP007758.1	954093
GA	NZ_CP007763.1	314577	NZ_CP007758.1	954757
TC	NZ_CP007763.1	315009	NZ_CP007758.1	955189
CT	NZ_CP007763.1	315377	NZ_CP007758.1	955557
AG	NZ_CP007763.1	315667	NZ_CP007758.1	955847
GA	NZ_CP007763.1	316058	NZ_CP007758.1	956238
AC	NZ_CP007763.1	317556	NZ_CP007758.1	957736
GA	NZ_CP007763.1	317624	NZ_CP007758.1	957804
TG	NZ_CP007763.1	318453	NZ_CP007758.1	958633
TC	NZ_CP007763.1	321338	NZ_CP007758.1	961518
AG	NZ_CP007763.1	321424	NZ_CP007758.1	961604
GA	NZ_CP007763.1	321999	NZ_CP007758.1	962179
TC	NZ_CP007763.1	322321	NZ_CP007758.1	962501
TA	NZ_CP007763.1	322509	NZ_CP007758.1	962689
CG	NZ_CP007763.1	322663	NZ_CP007758.1	962843
GA	NZ_CP007763.1	322878	NZ_CP007758.1	963058
GA	NZ_CP007763.1	322898	NZ_CP007758.1	963078
TC	NZ_CP007763.1	323813	NZ_CP007758.1	963975
AG	NZ_CP007763.1	323899	NZ_CP007758.1	964061
CT	NZ_CP007763.1	324084	NZ_CP007758.1	964246
GC	NZ_CP007763.1	324277	NZ_CP007758.1	964439
GA	NZ_CP007763.1	324694	NZ_CP007758.1	964856
AG	NZ_CP007763.1	325134	NZ_CP007758.1	965296
CA	NZ_CP007763.1	325236	NZ_CP007758.1	965398
CT	NZ_CP007763.1	325238	NZ_CP007758.1	965400
GA	NZ_CP007763.1	325463	NZ_CP007758.1	965625
CA	NZ_CP007763.1	326633	NZ_CP007758.1	966795
TC	NZ_CP007763.1	327134	NZ_CP007758.1	967296
AG	NZ_CP007763.1	327781	NZ_CP007758.1	967943
CT	NZ_CP007763.1	327985	NZ_CP007758.1	968147
GA	NZ_CP007763.1	328058	NZ_CP007758.1	968220
AG	NZ_CP007763.1	328140	NZ_CP007758.1	968302
CT	NZ_CP007763.1	328423	NZ_CP007758.1	968585
TC	NZ_CP007763.1	328432	NZ_CP007758.1	968594
AG	NZ_CP007763.1	328612	NZ_CP007758.1	968774
CT	NZ_CP007763.1	329508	NZ_CP007758.1	969670
GA	NZ_CP007763.1	329826	NZ_CP007758.1	969988
AG	NZ_CP007763.1	331242	NZ_CP007758.1	971404
CT	NZ_CP007763.1	331283	NZ_CP007758.1	971445
GA	NZ_CP007763.1	331374	NZ_CP007758.1	971536
TC	NZ_CP007763.1	333432	NZ_CP007758.1	973594
GA	NZ_CP007763.1	333433	NZ_CP007758.1	973595
TC	NZ_CP007763.1	333735	NZ_CP007758.1	973897
TC	NZ_CP007763.1	334302	NZ_CP007758.1	974464
GA	NZ_CP007763.1	335010	NZ_CP007758.1	975172
AG	NZ_CP007763.1	335332	NZ_CP007758.1	975494
CT	NZ_CP007763.1	336332	NZ_CP007758.1	976494
TC	NZ_CP007763.1	336672	NZ_CP007758.1	976834
GA	NZ_CP007763.1	337018	NZ_CP007758.1	977180
CT	NZ_CP007763.1	338116	NZ_CP007758.1	978278
CT	NZ_CP007763.1	338316	NZ_CP007758.1	978478
TC	NZ_CP007763.1	338646	NZ_CP007758.1	978808
GT	NZ_CP007763.1	338734	NZ_CP007758.1	978896
AG	NZ_CP007763.1	338898	NZ_CP007758.1	979060
CT	NZ_CP007763.1	339752	NZ_CP007758.1	979914
TC	NZ_CP007763.1	340586	NZ_CP007758.1	980748
GA	NZ_CP007763.1	340782	NZ_CP007758.1	980944
GT	NZ_CP007763.1	341064	NZ_CP007758.1	981226
AG	NZ_CP007763.1	341236	NZ_CP007758.1	981398
TC	NZ_CP007763.1	341375	NZ_CP007758.1	981537
CT	NZ_CP007763.1	341791	NZ_CP007758.1	981971
GA	NZ_CP007763.1	341933	NZ_CP007758.1	982113
GA	NZ_CP007763.1	342189	NZ_CP007758.1	982369
TC	NZ_CP007763.1	342256	NZ_CP007758.1	982436
AG	NZ_CP007763.1	343332	NZ_CP007758.1	983512
GA	NZ_CP007763.1	343561	NZ_CP007758.1	983741
AG	NZ_CP007763.1	343936	NZ_CP007758.1	984116
TC	NZ_CP007763.1	343955	NZ_CP007758.1	984135
CT	NZ_CP007763.1	344198	NZ_CP007758.1	984378
GA	NZ_CP007763.1	344349	NZ_CP007758.1	984529
CT	NZ_CP007763.1	344613	NZ_CP007758.1	984793
CT	NZ_CP007763.1	344979	NZ_CP007758.1	985159
CA	NZ_CP007763.1	345641	NZ_CP007758.1	985821
CT	NZ_CP007763.1	346461	NZ_CP007758.1	986641
CT	NZ_CP007763.1	348291	NZ_CP007758.1	988471
TC	NZ_CP007763.1	348530	NZ_CP007758.1	988710
AG	NZ_CP007763.1	349385	NZ_CP007758.1	989565
AG	NZ_CP007763.1	349408	NZ_CP007758.1	989588
GA	NZ_CP007763.1	349672	NZ_CP007758.1	989853
AG	NZ_CP007763.1	349827	NZ_CP007758.1	990008
TC	NZ_CP007763.1	351457	NZ_CP007758.1	991638
TC	NZ_CP007763.1	351641	NZ_CP007758.1	991822
CT	NZ_CP007763.1	351686	NZ_CP007758.1	991867
GA	NZ_CP007763.1	352304	NZ_CP007758.1	992485
GA	NZ_CP007763.1	353371	NZ_CP007758.1	993552
AG	NZ_CP007763.1	353526	NZ_CP007758.1	993707
CT	NZ_CP007763.1	353563	NZ_CP007758.1	993744
AC	NZ_CP007763.1	354275	NZ_CP007758.1	994456
AG	NZ_CP007763.1	354642	NZ_CP007758.1	994823
TC	NZ_CP007763.1	354729	NZ_CP007758.1	994910
AG	NZ_CP007763.1	354916	NZ_CP007758.1	995097
CA	NZ_CP007763.1	355063	NZ_CP007758.1	995244
AG	NZ_CP007763.1	355779	NZ_CP007758.1	995959
CT	NZ_CP007763.1	356029	NZ_CP007758.1	996209
CT	NZ_CP007763.1	356134	NZ_CP007758.1	996407
TG	NZ_CP007763.1	357424	NZ_CP007758.1	997697
CT	NZ_CP007763.1	357592	NZ_CP007758.1	997865
TC	NZ_CP007763.1	357648	NZ_CP007758.1	997921
AG	NZ_CP007763.1	357872	NZ_CP007758.1	998145
AG	NZ_CP007763.1	358100	NZ_CP007758.1	998373
CA	NZ_CP007763.1	358713	NZ_CP007758.1	998986
TA	NZ_CP007763.1	358914	NZ_CP007758.1	999187
AC	NZ_CP007763.1	359341	NZ_CP007758.1	999614
GC	NZ_CP007763.1	359528	NZ_CP007758.1	999801
AT	NZ_CP007763.1	359790	NZ_CP007758.1	1000063
CT	NZ_CP007763.1	360122	NZ_CP007758.1	1000395
AG	NZ_CP007763.1	360349	NZ_CP007758.1	1000622
TC	NZ_CP007763.1	360542	NZ_CP007758.1	1000815
TC	NZ_CP007763.1	360787	NZ_CP007758.1	1001060
GC	NZ_CP007763.1	360827	NZ_CP007758.1	1001100
GA	NZ_CP007763.1	361992	NZ_CP007758.1	1002265
CG	NZ_CP007763.1	362912	NZ_CP007758.1	1003185
CT	NZ_CP007763.1	363519	NZ_CP007758.1	1003792
AG	NZ_CP007763.1	363796	NZ_CP007758.1	1004069
CT	NZ_CP007763.1	364901	NZ_CP007758.1	1005174
GT	NZ_CP007763.1	364981	NZ_CP007758.1	1005254
AC	NZ_CP007763.1	365044	NZ_CP007758.1	1005317
AG	NZ_CP007763.1	365098	NZ_CP007758.1	1005371
GA	NZ_CP007763.1	365099	NZ_CP007758.1	1005372
GA	NZ_CP007763.1	365128	NZ_CP007758.1	1005401
GA	NZ_CP007763.1	365168	NZ_CP007758.1	1005441
CT	NZ_CP007763.1	365296	NZ_CP007758.1	1005569
GA	NZ_CP007763.1	365333	NZ_CP007758.1	1005606
AG	NZ_CP007763.1	365371	NZ_CP007758.1	1005644
TC	NZ_CP007763.1	366140	NZ_CP007758.1	1006413
AG	NZ_CP007763.1	366492	NZ_CP007758.1	1006765
CT	NZ_CP007763.1	366799	NZ_CP007758.1	1007090
GT	NZ_CP007763.1	367209	NZ_CP007758.1	1007500
TC	NZ_CP007763.1	367883	NZ_CP007758.1	1008174
GT	NZ_CP007763.1	367924	NZ_CP007758.1	1008215
GA	NZ_CP007763.1	367944	NZ_CP007758.1	1008235
TC	NZ_CP007763.1	368000	NZ_CP007758.1	1008291
GC	NZ_CP007763.1	368085	NZ_CP007758.1	1008376
GC	NZ_CP007763.1	368363	NZ_CP007758.1	1008654
TC	NZ_CP007763.1	368858	NZ_CP007758.1	1009149
TC	NZ_CP007763.1	369878	NZ_CP007758.1	1010169
GA	NZ_CP007763.1	370021	NZ_CP007758.1	1010312
TC	NZ_CP007763.1	370810	NZ_CP007758.1	1011101
TC	NZ_CP007763.1	371113	NZ_CP007758.1	1011404
GT	NZ_CP007763.1	371168	NZ_CP007758.1	1011459
TC	NZ_CP007763.1	371181	NZ_CP007758.1	1011472
TC	NZ_CP007763.1	372825	NZ_CP007758.1	1013116
TC	NZ_CP007763.1	372929	NZ_CP007758.1	1013220
CG	NZ_CP007763.1	373440	NZ_CP007758.1	1013731
GA	NZ_CP007763.1	373974	NZ_CP007758.1	1014265
TC	NZ_CP007763.1	374012	NZ_CP007758.1	1014303
CT	NZ_CP007763.1	374333	NZ_CP007758.1	1014624
CG	NZ_CP007763.1	374363	NZ_CP007758.1	1014654
GA	NZ_CP007763.1	376176	NZ_CP007758.1	1016467
AG	NZ_CP007763.1	376778	NZ_CP007758.1	1017069
AG	NZ_CP007763.1	377192	NZ_CP007758.1	1017483
TC	NZ_CP007763.1	377251	NZ_CP007758.1	1017542
GA	NZ_CP007763.1	378224	NZ_CP007758.1	1018515
TG	NZ_CP007763.1	378233	NZ_CP007758.1	1018524
AG	NZ_CP007763.1	378326	NZ_CP007758.1	1018617
AG	NZ_CP007763.1	378359	NZ_CP007758.1	1018650
TC	NZ_CP007763.1	378456	NZ_CP007758.1	1018747
CT	NZ_CP007763.1	378684	NZ_CP007758.1	1018975
TC	NZ_CP007763.1	378980	NZ_CP007758.1	1019271
TC	NZ_CP007763.1	379374	NZ_CP007758.1	1019665
GA	NZ_CP007763.1	380322	NZ_CP007758.1	1020613
GA	NZ_CP007763.1	380614	NZ_CP007758.1	1020905
AG	NZ_CP007763.1	383177	NZ_CP007758.1	1023468
CA	NZ_CP007763.1	383414	NZ_CP007758.1	1023705
AG	NZ_CP007763.1	383825	NZ_CP007758.1	1024116
TC	NZ_CP007763.1	383945	NZ_CP007758.1	1024236
CT	NZ_CP007763.1	383996	NZ_CP007758.1	1024287
GA	NZ_CP007763.1	384821	NZ_CP007758.1	1025112
AC	NZ_CP007763.1	385037	NZ_CP007758.1	1025328
AG	NZ_CP007763.1	385443	NZ_CP007758.1	1025734
TC	NZ_CP007763.1	385766	NZ_CP007758.1	1026057
GA	NZ_CP007763.1	385906	NZ_CP007758.1	1026197
TC	NZ_CP007763.1	387345	NZ_CP007758.1	1027636
CT	NZ_CP007763.1	387439	NZ_CP007758.1	1027730
CT	NZ_CP007763.1	388375	NZ_CP007758.1	1028664
AG	NZ_CP007763.1	388390	NZ_CP007758.1	1028679
TC	NZ_CP007763.1	388765	NZ_CP007758.1	1029054
AG	NZ_CP007763.1	389343	NZ_CP007758.1	1029632
GA	NZ_CP007763.1	389409	NZ_CP007758.1	1029698
GA	NZ_CP007763.1	389518	NZ_CP007758.1	1029807
CT	NZ_CP007763.1	390524	NZ_CP007758.1	1030813
TC	NZ_CP007763.1	390559	NZ_CP007758.1	1030848
GA	NZ_CP007763.1	390799	NZ_CP007758.1	1031088
GA	NZ_CP007763.1	390971	NZ_CP007758.1	1031260
CA	NZ_CP007763.1	391047	NZ_CP007758.1	1031336
GA	NZ_CP007763.1	391260	NZ_CP007758.1	1031549
AG	NZ_CP007763.1	391377	NZ_CP007758.1	1031666
GA	NZ_CP007763.1	391386	NZ_CP007758.1	1031675
TC	NZ_CP007763.1	391548	NZ_CP007758.1	1031837
AG	NZ_CP007763.1	391683	NZ_CP007758.1	1031972
AG	NZ_CP007763.1	391975	NZ_CP007758.1	1032264
TC	NZ_CP007763.1	392097	NZ_CP007758.1	1032386
GT	NZ_CP007763.1	392345	NZ_CP007758.1	1032634
AG	NZ_CP007763.1	392479	NZ_CP007758.1	1032768
GA	NZ_CP007763.1	393103	NZ_CP007758.1	1033392
CG	NZ_CP007763.1	393808	NZ_CP007758.1	1034097
AG	NZ_CP007763.1	394012	NZ_CP007758.1	1034301
CT	NZ_CP007763.1	394474	NZ_CP007758.1	1034763
CG	NZ_CP007763.1	394522	NZ_CP007758.1	1034811
CT	NZ_CP007763.1	394907	NZ_CP007758.1	1035196
AG	NZ_CP007763.1	395313	NZ_CP007758.1	1035602
AG	NZ_CP007763.1	395733	NZ_CP007758.1	1036022
CT	NZ_CP007763.1	396269	NZ_CP007758.1	1036558
TC	NZ_CP007763.1	396302	NZ_CP007758.1	1036591
TC	NZ_CP007763.1	396326	NZ_CP007758.1	1036615
AG	NZ_CP007763.1	396477	NZ_CP007758.1	1036766
GA	NZ_CP007763.1	396711	NZ_CP007758.1	1037000
AG	NZ_CP007763.1	396837	NZ_CP007758.1	1037126
AG	NZ_CP007763.1	396946	NZ_CP007758.1	1039888
AC	NZ_CP007763.1	397242	NZ_CP007758.1	1040184
AG	NZ_CP007763.1	398298	NZ_CP007758.1	1041227
AG	NZ_CP007763.1	399143	NZ_CP007758.1	1042072
AG	NZ_CP007763.1	399208	NZ_CP007758.1	1042137
GC	NZ_CP007763.1	399443	NZ_CP007758.1	1042372
CT	NZ_CP007763.1	400859	NZ_CP007758.1	1043788
GT	NZ_CP007763.1	401065	NZ_CP007758.1	1043994
TC	NZ_CP007763.1	401267	NZ_CP007758.1	1044196
AG	NZ_CP007763.1	401486	NZ_CP007758.1	1044415
GT	NZ_CP007763.1	401961	NZ_CP007758.1	1044886
TC	NZ_CP007763.1	401971	NZ_CP007758.1	1044896
GT	NZ_CP007763.1	401974	NZ_CP007758.1	1044899
AG	NZ_CP007763.1	402353	NZ_CP007758.1	1045278
TC	NZ_CP007763.1	402888	NZ_CP007758.1	1045813
GA	NZ_CP007763.1	403536	NZ_CP007758.1	1046461
GA	NZ_CP007763.1	403970	NZ_CP007758.1	1046895
AG	NZ_CP007763.1	404182	NZ_CP007758.1	1047107
TC	NZ_CP007763.1	404378	NZ_CP007758.1	1047303
GA	NZ_CP007763.1	405059	NZ_CP007758.1	1047984
TC	NZ_CP007763.1	405171	NZ_CP007758.1	1048096
GA	NZ_CP007763.1	405416	NZ_CP007758.1	1048341
GA	NZ_CP007763.1	405527	NZ_CP007758.1	1048452
TC	NZ_CP007763.1	406267	NZ_CP007758.1	1049192
TC	NZ_CP007763.1	406486	NZ_CP007758.1	1049411
TC	NZ_CP007763.1	406529	NZ_CP007758.1	1049454
GA	NZ_CP007763.1	407379	NZ_CP007758.1	1050304
TC	NZ_CP007763.1	407616	NZ_CP007758.1	1050541
AG	NZ_CP007763.1	407746	NZ_CP007758.1	1050671
GA	NZ_CP007763.1	408005	NZ_CP007758.1	1050930
TC	NZ_CP007763.1	408292	NZ_CP007758.1	1051217
TC	NZ_CP007763.1	408614	NZ_CP007758.1	1051539
GA	NZ_CP007763.1	408755	NZ_CP007758.1	1051680
TC	NZ_CP007763.1	408789	NZ_CP007758.1	1051714
GA	NZ_CP007763.1	408919	NZ_CP007758.1	1051844
CT	NZ_CP007763.1	409186	NZ_CP007758.1	1052111
AG	NZ_CP007763.1	409295	NZ_CP007758.1	1052220
AG	NZ_CP007763.1	409446	NZ_CP007758.1	1052386
CT	NZ_CP007763.1	409632	NZ_CP007758.1	1052572
GA	NZ_CP007763.1	409716	NZ_CP007758.1	1052656
GA	NZ_CP007763.1	411045	NZ_CP007758.1	1053985
GT	NZ_CP007763.1	412418	NZ_CP007758.1	1055359
AC	NZ_CP007763.1	413044	NZ_CP007758.1	1055985
TC	NZ_CP007763.1	413077	NZ_CP007758.1	1056018
CT	NZ_CP007763.1	413138	NZ_CP007758.1	1056079
AG	NZ_CP007763.1	413208	NZ_CP007758.1	1056149
AT	NZ_CP007763.1	413256	NZ_CP007758.1	1056197
TC	NZ_CP007763.1	413455	NZ_CP007758.1	1056396
AG	NZ_CP007763.1	413577	NZ_CP007758.1	1056518
GA	NZ_CP007763.1	414129	NZ_CP007758.1	1057070
AT	NZ_CP007763.1	414132	NZ_CP007758.1	1057073
GA	NZ_CP007763.1	414189	NZ_CP007758.1	1057130
AG	NZ_CP007763.1	414251	NZ_CP007758.1	1057192
GT	NZ_CP007763.1	414265	NZ_CP007758.1	1057206
TC	NZ_CP007763.1	414354	NZ_CP007758.1	1057295
CA	NZ_CP007763.1	414468	NZ_CP007758.1	1057409
CT	NZ_CP007763.1	414546	NZ_CP007758.1	1057487
GT	NZ_CP007763.1	414626	NZ_CP007758.1	1057567
GA	NZ_CP007763.1	414632	NZ_CP007758.1	1057573
AG	NZ_CP007763.1	414692	NZ_CP007758.1	1057633
AG	NZ_CP007763.1	414743	NZ_CP007758.1	1057684
GA	NZ_CP007763.1	414744	NZ_CP007758.1	1057685
GA	NZ_CP007763.1	414773	NZ_CP007758.1	1057714
GA	NZ_CP007763.1	414813	NZ_CP007758.1	1057754
CT	NZ_CP007763.1	414941	NZ_CP007758.1	1057882
GA	NZ_CP007763.1	414978	NZ_CP007758.1	1057919
TC	NZ_CP007763.1	414983	NZ_CP007758.1	1057924
CT	NZ_CP007763.1	415291	NZ_CP007758.1	1058232
CT	NZ_CP007763.1	416198	NZ_CP007758.1	1059138
AG	NZ_CP007763.1	416225	NZ_CP007758.1	1059165
CT	NZ_CP007763.1	417014	NZ_CP007758.1	1059954
AG	NZ_CP007763.1	417583	NZ_CP007758.1	1060523
TC	NZ_CP007763.1	417765	NZ_CP007758.1	1060705
AC	NZ_CP007763.1	418666	NZ_CP007758.1	1061606
GA	NZ_CP007763.1	419084	NZ_CP007758.1	1062024
GC	NZ_CP007763.1	419085	NZ_CP007758.1	1062025
AG	NZ_CP007763.1	419183	NZ_CP007758.1	1062123
TC	NZ_CP007763.1	419479	NZ_CP007758.1	1062419
TC	NZ_CP007763.1	419579	NZ_CP007758.1	1062519
GA	NZ_CP007763.1	419695	NZ_CP007758.1	1062635
AG	NZ_CP007763.1	419822	NZ_CP007758.1	1062762
TC	NZ_CP007763.1	419888	NZ_CP007758.1	1062828
TG	NZ_CP007763.1	420339	NZ_CP007758.1	1063279
AC	NZ_CP007763.1	421036	NZ_CP007758.1	1063976
CG	NZ_CP007763.1	421333	NZ_CP007758.1	1064273
AG	NZ_CP007763.1	421420	NZ_CP007758.1	1064360
TC	NZ_CP007763.1	421510	NZ_CP007758.1	1064450
TG	NZ_CP007763.1	421641	NZ_CP007758.1	1064581
TA	NZ_CP007763.1	421794	NZ_CP007758.1	1064734
AG	NZ_CP007763.1	422104	NZ_CP007758.1	1065044
GA	NZ_CP007763.1	422932	NZ_CP007758.1	1065872
AT	NZ_CP007763.1	423122	NZ_CP007758.1	1066062
TG	NZ_CP007763.1	423273	NZ_CP007758.1	1066213
TG	NZ_CP007763.1	423274	NZ_CP007758.1	1066214
GA	NZ_CP007763.1	423632	NZ_CP007758.1	1066572
TC	NZ_CP007763.1	424826	NZ_CP007758.1	1067766
AG	NZ_CP007763.1	425174	NZ_CP007758.1	1068114
TC	NZ_CP007763.1	425825	NZ_CP007758.1	1068765
AG	NZ_CP007763.1	426375	NZ_CP007758.1	1069315
GT	NZ_CP007763.1	426422	NZ_CP007758.1	1069362
AG	NZ_CP007763.1	426423	NZ_CP007758.1	1069363
CT	NZ_CP007763.1	426563	NZ_CP007758.1	1069503
AG	NZ_CP007763.1	427878	NZ_CP007758.1	1070818
AC	NZ_CP007763.1	427981	NZ_CP007758.1	1070934
GA	NZ_CP007763.1	428264	NZ_CP007758.1	1071217
TC	NZ_CP007763.1	428321	NZ_CP007758.1	1071274
CT	NZ_CP007763.1	428603	NZ_CP007758.1	1071556
GA	NZ_CP007763.1	428994	NZ_CP007758.1	1071948
CT	NZ_CP007763.1	429003	NZ_CP007758.1	1071957
CT	NZ_CP007763.1	429431	NZ_CP007758.1	1072385
CT	NZ_CP007763.1	429674	NZ_CP007758.1	1072628
AG	NZ_CP007763.1	430278	NZ_CP007758.1	1073232
CG	NZ_CP007763.1	430841	NZ_CP007758.1	1073795
TC	NZ_CP007763.1	431322	NZ_CP007758.1	1074276
GA	NZ_CP007763.1	431424	NZ_CP007758.1	1074378
GC	NZ_CP007763.1	431492	NZ_CP007758.1	1074446
CT	NZ_CP007763.1	431969	NZ_CP007758.1	1074923
TA	NZ_CP007763.1	431995	NZ_CP007758.1	1074949
CT	NZ_CP007763.1	434137	NZ_CP007758.1	1077091
GA	NZ_CP007763.1	434255	NZ_CP007758.1	1077209
AG	NZ_CP007763.1	434428	NZ_CP007758.1	1077382
TC	NZ_CP007763.1	434771	NZ_CP007758.1	1077725
TC	NZ_CP007763.1	435622	NZ_CP007758.1	1078576
AG	NZ_CP007763.1	435818	NZ_CP007758.1	1078787
AG	NZ_CP007763.1	436279	NZ_CP007758.1	1079248
GA	NZ_CP007763.1	436577	NZ_CP007758.1	1079546
CT	NZ_CP007763.1	436585	NZ_CP007758.1	1079554
AC	NZ_CP007763.1	436762	NZ_CP007758.1	1079732
GA	NZ_CP007763.1	437001	NZ_CP007758.1	1079971
GA	NZ_CP007763.1	437107	NZ_CP007758.1	1080077
AC	NZ_CP007763.1	437169	NZ_CP007758.1	1080139
AG	NZ_CP007763.1	438900	NZ_CP007758.1	1081870
CT	NZ_CP007763.1	439005	NZ_CP007758.1	1081975
AG	NZ_CP007763.1	439031	NZ_CP007758.1	1082001
TC	NZ_CP007763.1	439367	NZ_CP007758.1	1082337
CG	NZ_CP007763.1	440357	NZ_CP007758.1	1083327
AG	NZ_CP007763.1	440493	NZ_CP007758.1	1083463
AC	NZ_CP007763.1	441781	NZ_CP007758.1	1084751
TG	NZ_CP007763.1	441804	NZ_CP007758.1	1084774
AG	NZ_CP007763.1	442182	NZ_CP007758.1	1085152
AG	NZ_CP007763.1	442529	NZ_CP007758.1	1085499
CA	NZ_CP007763.1	442582	NZ_CP007758.1	1085552
AG	NZ_CP007763.1	442697	NZ_CP007758.1	1085667
TC	NZ_CP007763.1	442769	NZ_CP007758.1	1085739
CG	NZ_CP007763.1	444228	NZ_CP007758.1	1087198
AG	NZ_CP007763.1	444677	NZ_CP007758.1	1087647
GA	NZ_CP007763.1	444712	NZ_CP007758.1	1087682
TC	NZ_CP007763.1	444894	NZ_CP007758.1	1087864
GA	NZ_CP007763.1	445142	NZ_CP007758.1	1088112
CG	NZ_CP007763.1	445580	NZ_CP007758.1	1088550
AT	NZ_CP007763.1	445933	NZ_CP007758.1	1088903
TG	NZ_CP007763.1	446017	NZ_CP007758.1	1088987
AT	NZ_CP007763.1	446300	NZ_CP007758.1	1089269
GA	NZ_CP007763.1	446411	NZ_CP007758.1	1089380
CG	NZ_CP007763.1	447029	NZ_CP007758.1	1089998
TC	NZ_CP007763.1	447663	NZ_CP007758.1	1090632
AG	NZ_CP007763.1	448416	NZ_CP007758.1	1091385
GT	NZ_CP007763.1	448854	NZ_CP007758.1	1091823
AG	NZ_CP007763.1	449568	NZ_CP007758.1	1092537
CG	NZ_CP007763.1	449600	NZ_CP007758.1	1092569
GA	NZ_CP007763.1	449740	NZ_CP007758.1	1092709
AG	NZ_CP007763.1	449937	NZ_CP007758.1	1092906
GC	NZ_CP007763.1	450698	NZ_CP007758.1	1093667
CT	NZ_CP007763.1	450781	NZ_CP007758.1	1093750
GA	NZ_CP007763.1	450935	NZ_CP007758.1	1093904
TC	NZ_CP007763.1	450936	NZ_CP007758.1	1093905
CT	NZ_CP007763.1	451054	NZ_CP007758.1	1094023
AG	NZ_CP007763.1	451421	NZ_CP007758.1	1094390
CT	NZ_CP007763.1	452255	NZ_CP007758.1	1095224
GA	NZ_CP007763.1	453332	NZ_CP007758.1	1096301
TC	NZ_CP007763.1	453434	NZ_CP007758.1	1096403
TC	NZ_CP007763.1	453435	NZ_CP007758.1	1096404
CG	NZ_CP007763.1	453453	NZ_CP007758.1	1096422
GC	NZ_CP007763.1	453958	NZ_CP007758.1	1096927
CA	NZ_CP007763.1	454381	NZ_CP007758.1	1097350
GA	NZ_CP007763.1	455230	NZ_CP007758.1	1098199
CG	NZ_CP007763.1	455786	NZ_CP007758.1	1098756
AC	NZ_CP007763.1	457297	NZ_CP007758.1	1100267
TG	NZ_CP007763.1	457488	NZ_CP007758.1	1100458
AG	NZ_CP007763.1	458091	NZ_CP007758.1	1101061
CT	NZ_CP007763.1	458511	NZ_CP007758.1	1101481
TC	NZ_CP007763.1	458522	NZ_CP007758.1	1101492
CT	NZ_CP007763.1	459639	NZ_CP007758.1	1102609
CT	NZ_CP007763.1	460414	NZ_CP007758.1	1103384
AG	NZ_CP007763.1	460530	NZ_CP007758.1	1103500
GA	NZ_CP007763.1	460651	NZ_CP007758.1	1103621
TC	NZ_CP007763.1	461171	NZ_CP007758.1	1104141
AG	NZ_CP007763.1	462090	NZ_CP007758.1	1105060
GA	NZ_CP007763.1	462383	NZ_CP007758.1	1105353
GA	NZ_CP007763.1	462505	NZ_CP007758.1	1105475
CG	NZ_CP007763.1	462506	NZ_CP007758.1	1105476
CT	NZ_CP007763.1	462614	NZ_CP007758.1	1105584
GA	NZ_CP007763.1	462732	NZ_CP007758.1	1105702
AC	NZ_CP007763.1	462974	NZ_CP007758.1	1105944
TC	NZ_CP007763.1	463306	NZ_CP007758.1	1106276
AG	NZ_CP007763.1	463435	NZ_CP007758.1	1106404
CT	NZ_CP007763.1	463530	NZ_CP007758.1	1106500
GT	NZ_CP007763.1	463554	NZ_CP007758.1	1106524
GA	NZ_CP007763.1	463740	NZ_CP007758.1	1106710
TC	NZ_CP007763.1	464150	NZ_CP007758.1	1107120
CT	NZ_CP007763.1	464168	NZ_CP007758.1	1107138
CT	NZ_CP007763.1	464222	NZ_CP007758.1	1107192
TC	NZ_CP007763.1	464680	NZ_CP007758.1	1107648
TC	NZ_CP007763.1	464709	NZ_CP007758.1	1107677
AC	NZ_CP007763.1	464730	NZ_CP007758.1	1107698
CG	NZ_CP007763.1	465216	NZ_CP007758.1	1108184
AG	NZ_CP007763.1	465396	NZ_CP007758.1	1108364
AG	NZ_CP007763.1	466572	NZ_CP007758.1	1109540
TC	NZ_CP007763.1	466875	NZ_CP007758.1	1109843
CT	NZ_CP007763.1	467049	NZ_CP007758.1	1110017
CT	NZ_CP007763.1	467916	NZ_CP007758.1	1110884
CG	NZ_CP007763.1	468304	NZ_CP007758.1	1111272
AG	NZ_CP007763.1	468369	NZ_CP007758.1	1111337
GA	NZ_CP007763.1	468384	NZ_CP007758.1	1111352
AT	NZ_CP007763.1	468666	NZ_CP007758.1	1111634
GA	NZ_CP007763.1	469105	NZ_CP007758.1	1112073
TC	NZ_CP007763.1	469478	NZ_CP007758.1	1112446
AG	NZ_CP007763.1	470120	NZ_CP007758.1	1113088
GT	NZ_CP007763.1	470962	NZ_CP007758.1	1113930
AG	NZ_CP007763.1	471043	NZ_CP007758.1	1114011
AG	NZ_CP007763.1	471112	NZ_CP007758.1	1114080
AG	NZ_CP007763.1	472209	NZ_CP007758.1	1115177
CT	NZ_CP007763.1	472409	NZ_CP007758.1	1115376
AT	NZ_CP007763.1	472613	NZ_CP007758.1	1115580
AG	NZ_CP007763.1	472645	NZ_CP007758.1	1115612
CA	NZ_CP007763.1	473451	NZ_CP007758.1	1116418
GA	NZ_CP007763.1	475155	NZ_CP007758.1	1118122
GA	NZ_CP007763.1	475199	NZ_CP007758.1	1118166
CT	NZ_CP007763.1	475769	NZ_CP007758.1	1118736
AC	NZ_CP007763.1	476201	NZ_CP007758.1	1119168
CT	NZ_CP007763.1	476590	NZ_CP007758.1	1119557
TC	NZ_CP007763.1	477016	NZ_CP007758.1	1119983
GA	NZ_CP007763.1	477189	NZ_CP007758.1	1120156
AG	NZ_CP007763.1	477836	NZ_CP007758.1	1120803
TC	NZ_CP007763.1	478186	NZ_CP007758.1	1121150
GA	NZ_CP007763.1	478230	NZ_CP007758.1	1121194
TC	NZ_CP007763.1	479959	NZ_CP007758.1	1122934
GA	NZ_CP007763.1	481149	NZ_CP007758.1	1124123
CT	NZ_CP007763.1	481341	NZ_CP007758.1	1124315
GA	NZ_CP007763.1	481359	NZ_CP007758.1	1124333
GC	NZ_CP007763.1	481361	NZ_CP007758.1	1124335
GT	NZ_CP007763.1	481751	NZ_CP007758.1	1124725
GT	NZ_CP007763.1	481782	NZ_CP007758.1	1124756
CA	NZ_CP007763.1	482927	NZ_CP007758.1	1125901
TA	NZ_CP007763.1	483174	NZ_CP007758.1	1126148
TG	NZ_CP007763.1	483249	NZ_CP007758.1	1126223
GT	NZ_CP007763.1	483685	NZ_CP007758.1	1126659
AG	NZ_CP007763.1	484293	NZ_CP007758.1	1127267
CT	NZ_CP007763.1	484340	NZ_CP007758.1	1127314
CT	NZ_CP007763.1	484380	NZ_CP007758.1	1127354
TC	NZ_CP007763.1	484860	NZ_CP007758.1	1127834
GC	NZ_CP007763.1	484861	NZ_CP007758.1	1127835
AG	NZ_CP007763.1	485543	NZ_CP007758.1	1128518
AG	NZ_CP007763.1	486361	NZ_CP007758.1	1129335
CT	NZ_CP007763.1	486479	NZ_CP007758.1	1129453
CG	NZ_CP007763.1	487047	NZ_CP007758.1	1130021
CT	NZ_CP007763.1	487446	NZ_CP007758.1	1130420
CT	NZ_CP007763.1	487870	NZ_CP007758.1	1130844
TC	NZ_CP007763.1	488438	NZ_CP007758.1	1131412
AG	NZ_CP007763.1	488704	NZ_CP007758.1	1131678
CT	NZ_CP007763.1	488750	NZ_CP007758.1	1131724
GA	NZ_CP007763.1	489712	NZ_CP007758.1	1132686
GC	NZ_CP007763.1	490035	NZ_CP007758.1	1133009
AG	NZ_CP007763.1	490102	NZ_CP007758.1	1133076
CT	NZ_CP007763.1	490223	NZ_CP007758.1	1133197
TC	NZ_CP007763.1	490335	NZ_CP007758.1	1133309
AG	NZ_CP007763.1	490700	NZ_CP007758.1	1133674
AG	NZ_CP007763.1	491117	NZ_CP007758.1	1134091
GA	NZ_CP007763.1	491523	NZ_CP007758.1	1134497
AC	NZ_CP007763.1	492709	NZ_CP007758.1	1135683
TC	NZ_CP007763.1	492711	NZ_CP007758.1	1135685
GA	NZ_CP007763.1	492918	NZ_CP007758.1	1135892
AG	NZ_CP007763.1	494184	NZ_CP007758.1	1137158
TC	NZ_CP007763.1	494737	NZ_CP007758.1	1137711
GA	NZ_CP007763.1	494776	NZ_CP007758.1	1137750
AG	NZ_CP007763.1	495161	NZ_CP007758.1	1138135
TC	NZ_CP007763.1	496121	NZ_CP007758.1	1139095
GA	NZ_CP007763.1	496279	NZ_CP007758.1	1139253
AG	NZ_CP007763.1	496490	NZ_CP007758.1	1139464
AG	NZ_CP007763.1	496625	NZ_CP007758.1	1139599
AG	NZ_CP007763.1	496702	NZ_CP007758.1	1139676
GC	NZ_CP007763.1	496871	NZ_CP007758.1	1139845
AG	NZ_CP007763.1	496902	NZ_CP007758.1	1139876
AG	NZ_CP007763.1	498577	NZ_CP007758.1	1141551
AG	NZ_CP007763.1	500814	NZ_CP007758.1	1144568
TC	NZ_CP007763.1	501425	NZ_CP007758.1	1145179
CT	NZ_CP007763.1	502044	NZ_CP007758.1	1145798
AG	NZ_CP007763.1	504492	NZ_CP007758.1	1148247
TC	NZ_CP007763.1	504868	NZ_CP007758.1	1148623
CT	NZ_CP007763.1	504935	NZ_CP007758.1	1148690
GC	NZ_CP007763.1	505235	NZ_CP007758.1	1148990
TC	NZ_CP007763.1	505435	NZ_CP007758.1	1149190
TC	NZ_CP007763.1	506256	NZ_CP007758.1	1150011
AG	NZ_CP007763.1	506965	NZ_CP007758.1	1150720
CT	NZ_CP007763.1	507623	NZ_CP007758.1	1151378
CT	NZ_CP007763.1	507642	NZ_CP007758.1	1151397
AG	NZ_CP007763.1	508405	NZ_CP007758.1	1152160
TC	NZ_CP007763.1	508555	NZ_CP007758.1	1152311
AG	NZ_CP007763.1	508632	NZ_CP007758.1	1152388
CT	NZ_CP007763.1	508986	NZ_CP007758.1	1152742
GA	NZ_CP007763.1	509459	NZ_CP007758.1	1153215
TG	NZ_CP007763.1	510710	NZ_CP007758.1	1154466
TC	NZ_CP007763.1	510711	NZ_CP007758.1	1154467
TC	NZ_CP007763.1	511042	NZ_CP007758.1	1154798
CT	NZ_CP007763.1	512184	NZ_CP007758.1	1155940
GA	NZ_CP007763.1	512194	NZ_CP007758.1	1155950
AT	NZ_CP007763.1	512566	NZ_CP007758.1	1156322
AG	NZ_CP007763.1	512637	NZ_CP007758.1	1156393
GA	NZ_CP007763.1	512651	NZ_CP007758.1	1156407
AG	NZ_CP007763.1	512765	NZ_CP007758.1	1156521
GA	NZ_CP007763.1	513141	NZ_CP007758.1	1156897
GA	NZ_CP007763.1	513295	NZ_CP007758.1	1157051
AC	NZ_CP007763.1	513347	NZ_CP007758.1	1157103
TC	NZ_CP007763.1	513442	NZ_CP007758.1	1157198
AG	NZ_CP007763.1	513497	NZ_CP007758.1	1157253
TC	NZ_CP007763.1	514166	NZ_CP007758.1	1157922
GA	NZ_CP007763.1	514309	NZ_CP007758.1	1158065
CT	NZ_CP007763.1	514386	NZ_CP007758.1	1158142
GT	NZ_CP007763.1	514476	NZ_CP007758.1	1158232
CG	NZ_CP007763.1	515031	NZ_CP007758.1	1158787
CT	NZ_CP007763.1	515628	NZ_CP007758.1	1159384
AT	NZ_CP007763.1	515668	NZ_CP007758.1	1159424
CT	NZ_CP007763.1	516070	NZ_CP007758.1	1159826
GT	NZ_CP007763.1	517254	NZ_CP007758.1	1161011
CA	NZ_CP007763.1	517944	NZ_CP007758.1	1161701
TG	NZ_CP007763.1	518061	NZ_CP007758.1	1161818
AG	NZ_CP007763.1	518347	NZ_CP007758.1	1162104
CG	NZ_CP007763.1	518502	NZ_CP007758.1	1162259
TC	NZ_CP007763.1	518535	NZ_CP007758.1	1162293
CT	NZ_CP007763.1	518949	NZ_CP007758.1	1162707
TC	NZ_CP007763.1	519130	NZ_CP007758.1	1162888
GA	NZ_CP007763.1	519303	NZ_CP007758.1	1163061
TG	NZ_CP007763.1	519369	NZ_CP007758.1	1163127
GT	NZ_CP007763.1	519539	NZ_CP007758.1	1163297
CG	NZ_CP007763.1	520220	NZ_CP007758.1	1163905
CT	NZ_CP007763.1	520227	NZ_CP007758.1	1163913
AC	NZ_CP007763.1	520228	NZ_CP007758.1	1163914
GA	NZ_CP007763.1	520230	NZ_CP007758.1	1163916
TG	NZ_CP007763.1	520233	NZ_CP007758.1	1163919
AC	NZ_CP007763.1	520303	NZ_CP007758.1	1163989
CT	NZ_CP007763.1	520322	NZ_CP007758.1	1164008
GC	NZ_CP007763.1	520354	NZ_CP007758.1	1164050
GA	NZ_CP007763.1	520375	NZ_CP007758.1	1164071
AG	NZ_CP007763.1	520388	NZ_CP007758.1	1164084
AG	NZ_CP007763.1	520409	NZ_CP007758.1	1164105
AG	NZ_CP007763.1	520458	NZ_CP007758.1	1164154
CT	NZ_CP007763.1	520464	NZ_CP007758.1	1164160
TC	NZ_CP007763.1	520489	NZ_CP007758.1	1164185
TA	NZ_CP007763.1	520506	NZ_CP007758.1	1164202
AG	NZ_CP007763.1	520581	NZ_CP007758.1	1164277
CA	NZ_CP007763.1	520598	NZ_CP007758.1	1164294
AG	NZ_CP007763.1	520609	NZ_CP007758.1	1164305
AG	NZ_CP007763.1	520698	NZ_CP007758.1	1164392
GA	NZ_CP007763.1	520711	NZ_CP007758.1	1164405
AG	NZ_CP007763.1	520764	NZ_CP007758.1	1164458
GC	NZ_CP007763.1	521305	NZ_CP007758.1	1164999
CT	NZ_CP007763.1	521436	NZ_CP007758.1	1165130
GA	NZ_CP007763.1	521703	NZ_CP007758.1	1165397
CT	NZ_CP007763.1	521889	NZ_CP007758.1	1165583
TG	NZ_CP007763.1	521961	NZ_CP007758.1	1165655
AG	NZ_CP007763.1	522090	NZ_CP007758.1	1165784
TC	NZ_CP007763.1	522265	NZ_CP007758.1	1165958
CT	NZ_CP007763.1	522286	NZ_CP007758.1	1165978
CT	NZ_CP007763.1	522334	NZ_CP007758.1	1166026
AG	NZ_CP007763.1	522370	NZ_CP007758.1	1166062
AC	NZ_CP007763.1	522431	NZ_CP007758.1	1166123
GA	NZ_CP007763.1	522432	NZ_CP007758.1	1166124
TG	NZ_CP007763.1	522435	NZ_CP007758.1	1166127
GA	NZ_CP007763.1	522441	NZ_CP007758.1	1166133
AC	NZ_CP007763.1	522444	NZ_CP007758.1	1166136
CA	NZ_CP007763.1	522446	NZ_CP007758.1	1166138
GA	NZ_CP007763.1	522452	NZ_CP007758.1	1166144
CT	NZ_CP007763.1	522663	NZ_CP007758.1	1166354
AC	NZ_CP007763.1	522675	NZ_CP007758.1	1166366
TA	NZ_CP007763.1	522742	NZ_CP007758.1	1166433
AC	NZ_CP007763.1	522743	NZ_CP007758.1	1166434
GC	NZ_CP007763.1	522749	NZ_CP007758.1	1166440
CG	NZ_CP007763.1	522750	NZ_CP007758.1	1166441
TC	NZ_CP007763.1	522751	NZ_CP007758.1	1166442
GT	NZ_CP007763.1	522880	NZ_CP007758.1	1166571
AG	NZ_CP007763.1	523440	NZ_CP007758.1	1167131
TC	NZ_CP007763.1	523906	NZ_CP007758.1	1167597
AG	NZ_CP007763.1	524205	NZ_CP007758.1	1167896
GT	NZ_CP007763.1	524511	NZ_CP007758.1	1168202
GA	NZ_CP007763.1	524596	NZ_CP007758.1	1168287
AC	NZ_CP007763.1	524685	NZ_CP007758.1	1168376
CT	NZ_CP007763.1	524737	NZ_CP007758.1	1168428
AG	NZ_CP007763.1	525292	NZ_CP007758.1	1168983
AG	NZ_CP007763.1	525366	NZ_CP007758.1	1169057
GA	NZ_CP007763.1	525621	NZ_CP007758.1	1169312
GA	NZ_CP007763.1	525759	NZ_CP007758.1	1169450
CT	NZ_CP007763.1	526053	NZ_CP007758.1	1169744
TG	NZ_CP007763.1	527078	NZ_CP007758.1	1170769
TG	NZ_CP007763.1	527213	NZ_CP007758.1	1170904
AG	NZ_CP007763.1	527249	NZ_CP007758.1	1170940
AC	NZ_CP007763.1	527340	NZ_CP007758.1	1171031
CG	NZ_CP007763.1	527712	NZ_CP007758.1	1171403
CT	NZ_CP007763.1	527786	NZ_CP007758.1	1171477
TC	NZ_CP007763.1	528410	NZ_CP007758.1	1172101
GA	NZ_CP007763.1	528422	NZ_CP007758.1	1172113
AG	NZ_CP007763.1	529011	NZ_CP007758.1	1172703
CA	NZ_CP007763.1	529133	NZ_CP007758.1	1172825
CT	NZ_CP007763.1	529229	NZ_CP007758.1	1172921
AG	NZ_CP007763.1	529338	NZ_CP007758.1	1173030
GA	NZ_CP007763.1	529457	NZ_CP007758.1	1173149
GA	NZ_CP007763.1	529471	NZ_CP007758.1	1173163
GA	NZ_CP007763.1	529684	NZ_CP007758.1	1173376
AG	NZ_CP007763.1	530028	NZ_CP007758.1	1173720
CA	NZ_CP007763.1	530110	NZ_CP007758.1	1173802
GA	NZ_CP007763.1	530354	NZ_CP007758.1	1174046
AC	NZ_CP007763.1	530581	NZ_CP007758.1	1174273
AG	NZ_CP007763.1	530590	NZ_CP007758.1	1174282
AC	NZ_CP007763.1	530644	NZ_CP007758.1	1174336
CT	NZ_CP007763.1	530873	NZ_CP007758.1	1174565
GA	NZ_CP007763.1	531025	NZ_CP007758.1	1174717
GA	NZ_CP007763.1	531798	NZ_CP007758.1	1175490
GA	NZ_CP007763.1	531998	NZ_CP007758.1	1175690
AG	NZ_CP007763.1	532152	NZ_CP007758.1	1175844
GA	NZ_CP007763.1	532256	NZ_CP007758.1	1175948
AG	NZ_CP007763.1	532277	NZ_CP007758.1	1175969
GA	NZ_CP007763.1	532356	NZ_CP007758.1	1176048
AG	NZ_CP007763.1	533140	NZ_CP007758.1	1176832
AG	NZ_CP007763.1	533718	NZ_CP007758.1	1177410
AC	NZ_CP007763.1	534070	NZ_CP007758.1	1177762
CT	NZ_CP007763.1	535057	NZ_CP007758.1	1178749
TA	NZ_CP007763.1	535114	NZ_CP007758.1	1178806
CT	NZ_CP007763.1	535117	NZ_CP007758.1	1178809
AG	NZ_CP007763.1	538242	NZ_CP007758.1	1181934
CT	NZ_CP007763.1	538321	NZ_CP007758.1	1182013
GA	NZ_CP007763.1	538902	NZ_CP007758.1	1182594
AT	NZ_CP007763.1	539261	NZ_CP007758.1	1182953
AG	NZ_CP007763.1	539546	NZ_CP007758.1	1183238
GA	NZ_CP007763.1	540435	NZ_CP007758.1	1184127
GC	NZ_CP007763.1	540553	NZ_CP007758.1	1184245
TC	NZ_CP007763.1	540609	NZ_CP007758.1	1184301
GT	NZ_CP007763.1	541373	NZ_CP007758.1	1185065
AG	NZ_CP007763.1	541652	NZ_CP007758.1	1185344
AG	NZ_CP007763.1	542432	NZ_CP007758.1	1186124
GA	NZ_CP007763.1	542588	NZ_CP007758.1	1186280
TC	NZ_CP007763.1	542693	NZ_CP007758.1	1186385
GA	NZ_CP007763.1	542746	NZ_CP007758.1	1186438
GA	NZ_CP007763.1	543197	NZ_CP007758.1	1186889
GA	NZ_CP007763.1	543666	NZ_CP007758.1	1187358
AG	NZ_CP007763.1	544645	NZ_CP007758.1	1188337
CA	NZ_CP007763.1	544856	NZ_CP007758.1	1188548
TC	NZ_CP007763.1	545713	NZ_CP007758.1	1189404
CT	NZ_CP007763.1	546275	NZ_CP007758.1	1189966
AG	NZ_CP007763.1	548150	NZ_CP007758.1	1191841
TC	NZ_CP007763.1	548612	NZ_CP007758.1	1192303
GC	NZ_CP007763.1	548876	NZ_CP007758.1	1192567
CT	NZ_CP007763.1	549054	NZ_CP007758.1	1192745
AG	NZ_CP007763.1	549240	NZ_CP007758.1	1192931
AG	NZ_CP007763.1	549791	NZ_CP007758.1	1193482
TC	NZ_CP007763.1	550772	NZ_CP007758.1	1194462
GA	NZ_CP007763.1	550862	NZ_CP007758.1	1194552
AG	NZ_CP007763.1	550902	NZ_CP007758.1	1194592
TC	NZ_CP007763.1	551606	NZ_CP007758.1	1195296
TC	NZ_CP007763.1	551938	NZ_CP007758.1	1195628
TC	NZ_CP007763.1	552482	NZ_CP007758.1	1196172
AG	NZ_CP007763.1	553009	NZ_CP007758.1	1196699
CT	NZ_CP007763.1	553332	NZ_CP007758.1	1197022
CG	NZ_CP007763.1	553359	NZ_CP007758.1	1197049
CT	NZ_CP007763.1	553593	NZ_CP007758.1	1197283
GA	NZ_CP007763.1	553602	NZ_CP007758.1	1197292
AG	NZ_CP007763.1	553819	NZ_CP007758.1	1197509
CT	NZ_CP007763.1	553924	NZ_CP007758.1	1197614
AG	NZ_CP007763.1	553975	NZ_CP007758.1	1197665
GC	NZ_CP007763.1	554784	NZ_CP007758.1	1198474
AG	NZ_CP007763.1	555324	NZ_CP007758.1	1199014
AG	NZ_CP007763.1	555889	NZ_CP007758.1	1199579
AG	NZ_CP007763.1	556478	NZ_CP007758.1	1200168
GT	NZ_CP007763.1	556541	NZ_CP007758.1	1200231
CT	NZ_CP007763.1	557003	NZ_CP007758.1	1200693
TC	NZ_CP007763.1	557148	NZ_CP007758.1	1200838
AG	NZ_CP007763.1	557267	NZ_CP007758.1	1200957
GT	NZ_CP007763.1	557782	NZ_CP007758.1	1201472
GA	NZ_CP007763.1	558258	NZ_CP007758.1	1201948
AC	NZ_CP007763.1	558443	NZ_CP007758.1	1202133
CT	NZ_CP007763.1	558751	NZ_CP007758.1	1202441
CT	NZ_CP007763.1	559210	NZ_CP007758.1	1202900
CT	NZ_CP007763.1	559443	NZ_CP007758.1	1203133
CG	NZ_CP007763.1	560537	NZ_CP007758.1	1204227
TC	NZ_CP007763.1	561031	NZ_CP007758.1	1204721
GT	NZ_CP007763.1	562058	NZ_CP007758.1	1205748
AG	NZ_CP007763.1	563520	NZ_CP007758.1	1207210
AG	NZ_CP007763.1	563553	NZ_CP007758.1	1207243
AC	NZ_CP007763.1	563939	NZ_CP007758.1	1207629
CA	NZ_CP007763.1	564395	NZ_CP007758.1	1208085
CA	NZ_CP007763.1	564990	NZ_CP007758.1	1208680
AG	NZ_CP007763.1	565113	NZ_CP007758.1	1208803
CA	NZ_CP007763.1	566591	NZ_CP007758.1	1210281
GA	NZ_CP007763.1	567224	NZ_CP007758.1	1210914
TC	NZ_CP007763.1	567255	NZ_CP007758.1	1210945
CT	NZ_CP007763.1	567551	NZ_CP007758.1	1211241
TC	NZ_CP007763.1	567884	NZ_CP007758.1	1211574
CT	NZ_CP007763.1	568620	NZ_CP007758.1	1212310
AG	NZ_CP007763.1	568733	NZ_CP007758.1	1212423
TG	NZ_CP007763.1	569626	NZ_CP007758.1	1213316
AG	NZ_CP007763.1	569708	NZ_CP007758.1	1213398
CT	NZ_CP007763.1	569741	NZ_CP007758.1	1213431
GT	NZ_CP007763.1	569763	NZ_CP007758.1	1213453
GA	NZ_CP007763.1	571863	NZ_CP007758.1	1215551
AT	NZ_CP007763.1	572476	NZ_CP007758.1	1216164
GA	NZ_CP007763.1	572809	NZ_CP007758.1	1216497
GA	NZ_CP007763.1	572860	NZ_CP007758.1	1216548
TG	NZ_CP007763.1	573126	NZ_CP007758.1	1216814
CA	NZ_CP007763.1	574216	NZ_CP007758.1	1217904
GA	NZ_CP007763.1	574492	NZ_CP007758.1	1218180
GT	NZ_CP007763.1	574690	NZ_CP007758.1	1218378
CT	NZ_CP007763.1	575030	NZ_CP007758.1	1218718
CG	NZ_CP007763.1	575264	NZ_CP007758.1	1218952
CA	NZ_CP007763.1	575388	NZ_CP007758.1	1219076
GA	NZ_CP007763.1	575430	NZ_CP007758.1	1219118
AT	NZ_CP007763.1	575987	NZ_CP007758.1	1219675
AG	NZ_CP007763.1	576246	NZ_CP007758.1	1219934
CT	NZ_CP007763.1	576697	NZ_CP007758.1	1220385
GA	NZ_CP007763.1	576909	NZ_CP007758.1	1220597
CT	NZ_CP007763.1	577286	NZ_CP007758.1	1220974
CG	NZ_CP007763.1	577724	NZ_CP007758.1	1221412
TC	NZ_CP007763.1	578010	NZ_CP007758.1	1221698
CT	NZ_CP007763.1	578279	NZ_CP007758.1	1221967
TC	NZ_CP007763.1	578333	NZ_CP007758.1	1222021
GA	NZ_CP007763.1	578781	NZ_CP007758.1	1222469
AG	NZ_CP007763.1	578832	NZ_CP007758.1	1222520
AG	NZ_CP007763.1	578967	NZ_CP007758.1	1222655
AC	NZ_CP007763.1	578981	NZ_CP007758.1	1222669
TC	NZ_CP007763.1	579161	NZ_CP007758.1	1222849
CT	NZ_CP007763.1	581288	NZ_CP007758.1	1224976
CT	NZ_CP007763.1	581791	NZ_CP007758.1	1225479
TC	NZ_CP007763.1	581930	NZ_CP007758.1	1225618
CG	NZ_CP007763.1	582156	NZ_CP007758.1	1225844
AG	NZ_CP007763.1	582721	NZ_CP007758.1	1226409
CT	NZ_CP007763.1	582994	NZ_CP007758.1	1226682
AG	NZ_CP007763.1	583000	NZ_CP007758.1	1226688
CA	NZ_CP007763.1	583216	NZ_CP007758.1	1226904
GA	NZ_CP007763.1	583375	NZ_CP007758.1	1227063
AG	NZ_CP007763.1	584038	NZ_CP007758.1	1227726
AG	NZ_CP007763.1	584052	NZ_CP007758.1	1227740
GT	NZ_CP007763.1	584518	NZ_CP007758.1	1228206
AG	NZ_CP007763.1	584965	NZ_CP007758.1	1228653
TC	NZ_CP007763.1	585162	NZ_CP007758.1	1228850
AT	NZ_CP007763.1	585292	NZ_CP007758.1	1228980
AG	NZ_CP007763.1	586692	NZ_CP007758.1	1230380
CT	NZ_CP007763.1	587555	NZ_CP007758.1	1231243
AG	NZ_CP007763.1	587616	NZ_CP007758.1	1231304
TC	NZ_CP007763.1	587766	NZ_CP007758.1	1231454
CT	NZ_CP007763.1	587843	NZ_CP007758.1	1231531
CT	NZ_CP007763.1	588526	NZ_CP007758.1	1232214
GA	NZ_CP007763.1	590081	NZ_CP007758.1	1233769
GA	NZ_CP007763.1	590083	NZ_CP007758.1	1233771
AC	NZ_CP007763.1	590577	NZ_CP007758.1	1234265
AG	NZ_CP007763.1	591313	NZ_CP007758.1	1235001
GA	NZ_CP007763.1	591835	NZ_CP007758.1	1235523
AG	NZ_CP007763.1	592202	NZ_CP007758.1	1235890
GA	NZ_CP007763.1	593514	NZ_CP007758.1	1237202
TC	NZ_CP007763.1	593724	NZ_CP007758.1	1237412
CT	NZ_CP007763.1	593970	NZ_CP007758.1	1237658
AG	NZ_CP007763.1	594146	NZ_CP007758.1	1237834
GA	NZ_CP007763.1	594252	NZ_CP007758.1	1237941
TC	NZ_CP007763.1	595755	NZ_CP007758.1	1239444
AG	NZ_CP007763.1	595920	NZ_CP007758.1	1239609
AG	NZ_CP007763.1	596377	NZ_CP007758.1	1240066
AT	NZ_CP007763.1	596691	NZ_CP007758.1	1240380
GA	NZ_CP007763.1	596730	NZ_CP007758.1	1240419
GA	NZ_CP007763.1	596762	NZ_CP007758.1	1240451
AG	NZ_CP007763.1	598946	NZ_CP007758.1	1242635
AG	NZ_CP007763.1	599150	NZ_CP007758.1	1242839
TC	NZ_CP007763.1	599600	NZ_CP007758.1	1243289
AG	NZ_CP007763.1	600007	NZ_CP007758.1	1243696
TC	NZ_CP007763.1	600250	NZ_CP007758.1	1243939
AG	NZ_CP007763.1	601305	NZ_CP007758.1	1244994
CT	NZ_CP007763.1	601352	NZ_CP007758.1	1245041
GA	NZ_CP007763.1	602030	NZ_CP007758.1	1245719
TA	NZ_CP007763.1	602687	NZ_CP007758.1	1246376
AG	NZ_CP007763.1	603199	NZ_CP007758.1	1246888
GA	NZ_CP007763.1	603298	NZ_CP007758.1	1246987
CT	NZ_CP007763.1	603476	NZ_CP007758.1	1247165
AG	NZ_CP007763.1	603890	NZ_CP007758.1	1247579
CA	NZ_CP007763.1	605393	NZ_CP007758.1	1249082
AC	NZ_CP007763.1	606343	NZ_CP007758.1	1250032
TC	NZ_CP007763.1	606920	NZ_CP007758.1	1250609
CT	NZ_CP007763.1	607173	NZ_CP007758.1	1250862
TA	NZ_CP007763.1	607227	NZ_CP007758.1	1250916
CT	NZ_CP007763.1	607529	NZ_CP007758.1	1251218
CT	NZ_CP007763.1	607687	NZ_CP007758.1	1251376
TC	NZ_CP007763.1	608011	NZ_CP007758.1	1251700
CG	NZ_CP007763.1	608624	NZ_CP007758.1	1252313
AG	NZ_CP007763.1	609052	NZ_CP007758.1	1252741
CT	NZ_CP007763.1	609125	NZ_CP007758.1	1252814
CG	NZ_CP007763.1	609138	NZ_CP007758.1	1252827
CT	NZ_CP007763.1	609339	NZ_CP007758.1	1253028
AG	NZ_CP007763.1	609351	NZ_CP007758.1	1253040
AG	NZ_CP007763.1	610405	NZ_CP007758.1	1254094
GA	NZ_CP007763.1	612055	NZ_CP007758.1	1255744
GA	NZ_CP007763.1	612206	NZ_CP007758.1	1255895
TC	NZ_CP007763.1	612214	NZ_CP007758.1	1255903
AG	NZ_CP007763.1	612226	NZ_CP007758.1	1255915
CT	NZ_CP007763.1	612233	NZ_CP007758.1	1255922
AG	NZ_CP007763.1	612256	NZ_CP007758.1	1255945
TA	NZ_CP007763.1	612286	NZ_CP007758.1	1255975
AG	NZ_CP007763.1	613030	NZ_CP007758.1	1256719
AG	NZ_CP007763.1	613204	NZ_CP007758.1	1256893
TC	NZ_CP007763.1	613662	NZ_CP007758.1	1257350
CG	NZ_CP007763.1	614523	NZ_CP007758.1	1258211
AT	NZ_CP007763.1	614999	NZ_CP007758.1	1258687
GA	NZ_CP007763.1	615160	NZ_CP007758.1	1258848
CT	NZ_CP007763.1	615468	NZ_CP007758.1	1259156
AG	NZ_CP007763.1	617246	NZ_CP007758.1	1260934
GA	NZ_CP007763.1	617657	NZ_CP007758.1	1261345
AT	NZ_CP007763.1	619417	NZ_CP007758.1	1263105
TA	NZ_CP007763.1	619705	NZ_CP007758.1	1263393
AG	NZ_CP007763.1	619736	NZ_CP007758.1	1263424
AG	NZ_CP007763.1	620154	NZ_CP007758.1	1263842
AG	NZ_CP007763.1	620842	NZ_CP007758.1	1264530
AG	NZ_CP007763.1	620998	NZ_CP007758.1	1264686
AG	NZ_CP007763.1	621398	NZ_CP007758.1	1265086
TC	NZ_CP007763.1	622089	NZ_CP007758.1	1265777
GA	NZ_CP007763.1	622955	NZ_CP007758.1	1266643
GA	NZ_CP007763.1	623051	NZ_CP007758.1	1266739
AG	NZ_CP007763.1	623109	NZ_CP007758.1	1266797
TC	NZ_CP007763.1	623638	NZ_CP007758.1	1267326
AG	NZ_CP007763.1	623906	NZ_CP007758.1	1267594
AT	NZ_CP007763.1	623955	NZ_CP007758.1	1267643
AC	NZ_CP007763.1	624634	NZ_CP007758.1	1268322
AT	NZ_CP007763.1	624949	NZ_CP007758.1	1268637
GA	NZ_CP007763.1	624992	NZ_CP007758.1	1268680
AG	NZ_CP007763.1	625307	NZ_CP007758.1	1268995
AC	NZ_CP007763.1	626197	NZ_CP007758.1	1269886
AG	NZ_CP007763.1	626396	NZ_CP007758.1	1270085
CT	NZ_CP007763.1	626508	NZ_CP007758.1	1270197
AC	NZ_CP007763.1	626712	NZ_CP007758.1	1270401
CG	NZ_CP007763.1	626730	NZ_CP007758.1	1270419
CT	NZ_CP007763.1	626794	NZ_CP007758.1	1270483
CG	NZ_CP007763.1	626965	NZ_CP007758.1	1270654
TC	NZ_CP007763.1	627041	NZ_CP007758.1	1270730
AG	NZ_CP007763.1	627255	NZ_CP007758.1	1270944
CA	NZ_CP007763.1	628039	NZ_CP007758.1	1271728
CT	NZ_CP007763.1	628346	NZ_CP007758.1	1272184
GC	NZ_CP007763.1	628413	NZ_CP007758.1	1272251
AG	NZ_CP007763.1	628792	NZ_CP007758.1	1272630
GA	NZ_CP007763.1	629277	NZ_CP007758.1	1273115
GA	NZ_CP007763.1	629869	NZ_CP007758.1	1273707
CT	NZ_CP007763.1	630609	NZ_CP007758.1	1274447
TC	NZ_CP007763.1	631025	NZ_CP007758.1	1274863
CT	NZ_CP007763.1	631134	NZ_CP007758.1	1274972
GA	NZ_CP007763.1	631171	NZ_CP007758.1	1275009
CA	NZ_CP007763.1	631219	NZ_CP007758.1	1275057
GA	NZ_CP007763.1	632072	NZ_CP007758.1	1275146
TC	NZ_CP007763.1	633013	NZ_CP007758.1	1276087
GT	NZ_CP007763.1	633630	NZ_CP007758.1	1276704
GA	NZ_CP007763.1	634328	NZ_CP007758.1	1277402
TC	NZ_CP007763.1	635555	NZ_CP007758.1	1278629
GA	NZ_CP007763.1	635579	NZ_CP007758.1	1278653
GA	NZ_CP007763.1	635882	NZ_CP007758.1	1278956
GA	NZ_CP007763.1	636081	NZ_CP007758.1	1279155
GA	NZ_CP007763.1	636096	NZ_CP007758.1	1279170
TC	NZ_CP007763.1	636187	NZ_CP007758.1	1279261
CT	NZ_CP007763.1	637201	NZ_CP007758.1	1280275
AT	NZ_CP007763.1	637459	NZ_CP007758.1	1280533
AG	NZ_CP007763.1	637609	NZ_CP007758.1	1280683
CA	NZ_CP007763.1	637813	NZ_CP007758.1	1280887
GA	NZ_CP007763.1	638258	NZ_CP007758.1	1281332
TC	NZ_CP007763.1	638863	NZ_CP007758.1	1281937
TA	NZ_CP007763.1	639346	NZ_CP007758.1	1282420
TC	NZ_CP007763.1	639611	NZ_CP007758.1	1282685
CT	NZ_CP007763.1	640473	NZ_CP007758.1	1283547
AG	NZ_CP007763.1	640970	NZ_CP007758.1	1284044
CT	NZ_CP007763.1	641061	NZ_CP007758.1	1284135
GA	NZ_CP007763.1	643185	NZ_CP007758.1	1286259
CT	NZ_CP007763.1	645073	NZ_CP007758.1	1288147
CG	NZ_CP007763.1	645453	NZ_CP007758.1	1288527
TG	NZ_CP007763.1	645466	NZ_CP007758.1	1288540
TC	NZ_CP007763.1	646319	NZ_CP007758.1	1289393
AG	NZ_CP007763.1	647066	NZ_CP007758.1	1290140
TG	NZ_CP007763.1	647644	NZ_CP007758.1	1290718
AG	NZ_CP007763.1	647932	NZ_CP007758.1	1291006
TC	NZ_CP007763.1	648862	NZ_CP007758.1	1291936
AT	NZ_CP007763.1	649878	NZ_CP007758.1	1292952
TC	NZ_CP007763.1	650057	NZ_CP007758.1	1293131
TA	NZ_CP007763.1	651528	NZ_CP007758.1	1294602
GA	NZ_CP007763.1	653159	NZ_CP007758.1	1296233
TC	NZ_CP007763.1	653232	NZ_CP007758.1	1296306
AC	NZ_CP007763.1	653518	NZ_CP007758.1	1296592
TC	NZ_CP007763.1	653674	NZ_CP007758.1	1296748
CT	NZ_CP007763.1	654281	NZ_CP007758.1	1297355
GA	NZ_CP007763.1	654676	NZ_CP007758.1	1297750
GA	NZ_CP007763.1	654712	NZ_CP007758.1	1297786
AG	NZ_CP007763.1	655513	NZ_CP007758.1	1298587
TC	NZ_CP007763.1	656034	NZ_CP007758.1	1299108
AG	NZ_CP007763.1	656302	NZ_CP007758.1	1299376
CT	NZ_CP007763.1	656453	NZ_CP007758.1	1299527
TG	NZ_CP007763.1	657034	NZ_CP007758.1	1300108
GA	NZ_CP007763.1	657094	NZ_CP007758.1	1300168
AG	NZ_CP007763.1	657377	NZ_CP007758.1	1300451
TC	NZ_CP007763.1	657535	NZ_CP007758.1	1300609
AG	NZ_CP007763.1	657948	NZ_CP007758.1	1301022
GA	NZ_CP007763.1	658225	NZ_CP007758.1	1301299
CT	NZ_CP007763.1	659039	NZ_CP007758.1	1302113
TC	NZ_CP007763.1	659227	NZ_CP007758.1	1302301
GC	NZ_CP007763.1	659337	NZ_CP007758.1	1302411
GA	NZ_CP007763.1	662206	NZ_CP007758.1	1305280
AG	NZ_CP007763.1	662859	NZ_CP007758.1	1305933
CT	NZ_CP007763.1	663382	NZ_CP007758.1	1306456
AG	NZ_CP007763.1	663702	NZ_CP007758.1	1306776
CG	NZ_CP007763.1	664041	NZ_CP007758.1	1307115
GA	NZ_CP007763.1	666924	NZ_CP007758.1	1309999
CT	NZ_CP007763.1	667240	NZ_CP007758.1	1310315
TC	NZ_CP007763.1	667290	NZ_CP007758.1	1310365
TC	NZ_CP007763.1	667367	NZ_CP007758.1	1310442
AT	NZ_CP007763.1	668359	NZ_CP007758.1	1311434
AG	NZ_CP007763.1	668705	NZ_CP007758.1	1311780
TC	NZ_CP007763.1	668721	NZ_CP007758.1	1311796
AG	NZ_CP007763.1	668933	NZ_CP007758.1	1312008
CG	NZ_CP007763.1	669737	NZ_CP007758.1	1312812
TC	NZ_CP007763.1	669991	NZ_CP007758.1	1313066
GA	NZ_CP007763.1	670024	NZ_CP007758.1	1313099
AG	NZ_CP007763.1	671082	NZ_CP007758.1	1314157
CT	NZ_CP007763.1	671246	NZ_CP007758.1	1314321
AG	NZ_CP007763.1	671640	NZ_CP007758.1	1314715
AG	NZ_CP007763.1	671673	NZ_CP007758.1	1314748
CT	NZ_CP007763.1	671799	NZ_CP007758.1	1314874
TC	NZ_CP007763.1	671820	NZ_CP007758.1	1314895
TG	NZ_CP007763.1	671835	NZ_CP007758.1	1314910
AG	NZ_CP007763.1	671877	NZ_CP007758.1	1314952
AG	NZ_CP007763.1	671982	NZ_CP007758.1	1315057
GA	NZ_CP007763.1	672065	NZ_CP007758.1	1315140
TC	NZ_CP007763.1	673172	NZ_CP007758.1	1316247
GT	NZ_CP007763.1	674509	NZ_CP007758.1	1317584
GA	NZ_CP007763.1	675409	NZ_CP007758.1	1318484
CT	NZ_CP007763.1	675911	NZ_CP007758.1	1318998
TC	NZ_CP007763.1	675933	NZ_CP007758.1	1319020
CT	NZ_CP007763.1	676032	NZ_CP007758.1	1319119
TC	NZ_CP007763.1	676665	NZ_CP007758.1	1319752
TC	NZ_CP007763.1	677540	NZ_CP007758.1	1320627
CT	NZ_CP007763.1	677624	NZ_CP007758.1	1320711
CG	NZ_CP007763.1	677982	NZ_CP007758.1	1321069
CT	NZ_CP007763.1	678551	NZ_CP007758.1	1321638
GA	NZ_CP007763.1	681580	NZ_CP007758.1	1324667
CT	NZ_CP007763.1	682611	NZ_CP007758.1	1325698
AG	NZ_CP007763.1	683758	NZ_CP007758.1	1326845
AG	NZ_CP007763.1	684690	NZ_CP007758.1	1327777
AG	NZ_CP007763.1	685240	NZ_CP007758.1	1328327
GA	NZ_CP007763.1	686047	NZ_CP007758.1	1329134
TC	NZ_CP007763.1	686696	NZ_CP007758.1	1329783
GA	NZ_CP007763.1	687357	NZ_CP007758.1	1330444
GA	NZ_CP007763.1	688453	NZ_CP007758.1	1331540
AG	NZ_CP007763.1	689031	NZ_CP007758.1	1332118
AG	NZ_CP007763.1	689589	NZ_CP007758.1	1332676
AG	NZ_CP007763.1	689622	NZ_CP007758.1	1332709
CT	NZ_CP007763.1	689748	NZ_CP007758.1	1332835
TC	NZ_CP007763.1	689769	NZ_CP007758.1	1332856
TG	NZ_CP007763.1	689784	NZ_CP007758.1	1332871
AG	NZ_CP007763.1	689826	NZ_CP007758.1	1332913
AG	NZ_CP007763.1	689931	NZ_CP007758.1	1333018
AG	NZ_CP007763.1	690594	NZ_CP007758.1	1333681
AG	NZ_CP007763.1	691105	NZ_CP007758.1	1334192
CG	NZ_CP007763.1	691638	NZ_CP007758.1	1334725
AG	NZ_CP007763.1	691790	NZ_CP007758.1	1334876
TG	NZ_CP007763.1	692221	NZ_CP007758.1	1335307
AG	NZ_CP007763.1	692231	NZ_CP007758.1	1335317
CT	NZ_CP007763.1	692889	NZ_CP007758.1	1335975
GA	NZ_CP007763.1	692984	NZ_CP007758.1	1336070
GA	NZ_CP007763.1	693295	NZ_CP007758.1	1336381
AG	NZ_CP007763.1	693662	NZ_CP007758.1	1336748
TC	NZ_CP007763.1	694260	NZ_CP007758.1	1337346
CT	NZ_CP007763.1	694294	NZ_CP007758.1	1337380
AG	NZ_CP007763.1	694446	NZ_CP007758.1	1337532
CT	NZ_CP007763.1	695452	NZ_CP007758.1	1338538
GA	NZ_CP007763.1	695942	NZ_CP007758.1	1339028
CT	NZ_CP007763.1	695981	NZ_CP007758.1	1339067
AG	NZ_CP007763.1	697111	NZ_CP007758.1	1340197
GA	NZ_CP007763.1	697288	NZ_CP007758.1	1340374
TC	NZ_CP007763.1	697662	NZ_CP007758.1	1340748
GA	NZ_CP007763.1	697798	NZ_CP007758.1	1340884
TC	NZ_CP007763.1	698140	NZ_CP007758.1	1341226
AG	NZ_CP007763.1	698472	NZ_CP007758.1	1341558
AG	NZ_CP007763.1	698573	NZ_CP007758.1	1341659
GA	NZ_CP007763.1	698783	NZ_CP007758.1	1341869
AG	NZ_CP007763.1	699028	NZ_CP007758.1	1342114
CT	NZ_CP007763.1	699159	NZ_CP007758.1	1342245
AG	NZ_CP007763.1	699280	NZ_CP007758.1	1342366
GT	NZ_CP007763.1	699963	NZ_CP007758.1	1343049
GA	NZ_CP007763.1	700923	NZ_CP007758.1	1344009
CT	NZ_CP007763.1	701865	NZ_CP007758.1	1344951
GA	NZ_CP007763.1	702360	NZ_CP007758.1	1345446
AG	NZ_CP007763.1	703307	NZ_CP007758.1	1346393
TC	NZ_CP007763.1	703430	NZ_CP007758.1	1346516
CT	NZ_CP007763.1	703434	NZ_CP007758.1	1346520
AG	NZ_CP007763.1	703667	NZ_CP007758.1	1346753
TC	NZ_CP007763.1	704753	NZ_CP007758.1	1347839
TC	NZ_CP007763.1	704973	NZ_CP007758.1	1348059
AG	NZ_CP007763.1	705273	NZ_CP007758.1	1348359
CG	NZ_CP007763.1	705311	NZ_CP007758.1	1348397
GC	NZ_CP007763.1	705630	NZ_CP007758.1	1348716
TG	NZ_CP007763.1	706620	NZ_CP007758.1	1349706
TG	NZ_CP007763.1	708606	NZ_CP007758.1	1351692
TG	NZ_CP007763.1	709190	NZ_CP007758.1	1352276
CA	NZ_CP007763.1	709428	NZ_CP007758.1	1352514
TC	NZ_CP007763.1	709440	NZ_CP007758.1	1352526
GA	NZ_CP007763.1	709823	NZ_CP007758.1	1352909
TC	NZ_CP007763.1	710091	NZ_CP007758.1	1353177
AC	NZ_CP007763.1	710760	NZ_CP007758.1	1353846
AC	NZ_CP007763.1	710921	NZ_CP007758.1	1354007
CA	NZ_CP007763.1	711186	NZ_CP007758.1	1354494
CA	NZ_CP007763.1	711192	NZ_CP007758.1	1354500
CT	NZ_CP007763.1	711654	NZ_CP007758.1	1354962
TC	NZ_CP007763.1	711833	NZ_CP007758.1	1355141
CT	NZ_CP007763.1	712421	NZ_CP007758.1	1355729
TG	NZ_CP007763.1	712518	NZ_CP007758.1	1355826
TC	NZ_CP007763.1	714488	NZ_CP007758.1	1357796
AG	NZ_CP007763.1	714808	NZ_CP007758.1	1358116
TC	NZ_CP007763.1	714889	NZ_CP007758.1	1358197
CG	NZ_CP007763.1	714897	NZ_CP007758.1	1358205
TC	NZ_CP007763.1	715225	NZ_CP007758.1	1358533
CT	NZ_CP007763.1	715518	NZ_CP007758.1	1358826
GA	NZ_CP007763.1	716018	NZ_CP007758.1	1359326
AT	NZ_CP007763.1	716177	NZ_CP007758.1	1359485
AG	NZ_CP007763.1	716437	NZ_CP007758.1	1359745
TC	NZ_CP007763.1	716897	NZ_CP007758.1	1360205
CT	NZ_CP007763.1	717728	NZ_CP007758.1	1361036
AG	NZ_CP007763.1	718233	NZ_CP007758.1	1361541
AG	NZ_CP007763.1	718513	NZ_CP007758.1	1361821
TC	NZ_CP007763.1	718635	NZ_CP007758.1	1361943
TC	NZ_CP007763.1	719220	NZ_CP007758.1	1362528
CT	NZ_CP007763.1	719259	NZ_CP007758.1	1362567
AT	NZ_CP007763.1	719316	NZ_CP007758.1	1362624
AG	NZ_CP007763.1	719349	NZ_CP007758.1	1362657
CT	NZ_CP007763.1	719709	NZ_CP007758.1	1363017
AG	NZ_CP007763.1	720937	NZ_CP007758.1	1364245
GA	NZ_CP007763.1	721056	NZ_CP007758.1	1364364
CT	NZ_CP007763.1	721098	NZ_CP007758.1	1364406
GA	NZ_CP007763.1	721140	NZ_CP007758.1	1364448
CT	NZ_CP007763.1	721615	NZ_CP007758.1	1364923
AG	NZ_CP007763.1	721677	NZ_CP007758.1	1364985
TC	NZ_CP007763.1	721789	NZ_CP007758.1	1365097
AG	NZ_CP007763.1	722028	NZ_CP007758.1	1365335
AG	NZ_CP007763.1	722360	NZ_CP007758.1	1365667
GA	NZ_CP007763.1	723717	NZ_CP007758.1	1367024
AG	NZ_CP007763.1	724146	NZ_CP007758.1	1367453
TC	NZ_CP007763.1	724151	NZ_CP007758.1	1367458
AG	NZ_CP007763.1	724611	NZ_CP007758.1	1367918
GA	NZ_CP007763.1	724616	NZ_CP007758.1	1367923
AG	NZ_CP007763.1	724733	NZ_CP007758.1	1368040
GC	NZ_CP007763.1	724767	NZ_CP007758.1	1368074
AG	NZ_CP007763.1	725212	NZ_CP007758.1	1368519
GT	NZ_CP007763.1	725246	NZ_CP007758.1	1368553
CG	NZ_CP007763.1	725568	NZ_CP007758.1	1368875
AG	NZ_CP007763.1	725598	NZ_CP007758.1	1368905
CT	NZ_CP007763.1	725921	NZ_CP007758.1	1369228
AG	NZ_CP007763.1	726216	NZ_CP007758.1	1369523
CT	NZ_CP007763.1	726467	NZ_CP007758.1	1369774
AG	NZ_CP007763.1	727097	NZ_CP007758.1	1370404
AG	NZ_CP007763.1	728275	NZ_CP007758.1	1371582
AC	NZ_CP007763.1	728281	NZ_CP007758.1	1371588
TC	NZ_CP007763.1	729102	NZ_CP007758.1	1372407
CT	NZ_CP007763.1	730162	NZ_CP007758.1	1373467
AG	NZ_CP007763.1	730207	NZ_CP007758.1	1373512
AG	NZ_CP007763.1	730353	NZ_CP007758.1	1373658
CT	NZ_CP007763.1	730683	NZ_CP007758.1	1373988
GA	NZ_CP007763.1	730704	NZ_CP007758.1	1374009
AG	NZ_CP007763.1	730890	NZ_CP007758.1	1374195
GT	NZ_CP007763.1	731528	NZ_CP007758.1	1374833
GC	NZ_CP007763.1	732003	NZ_CP007758.1	1375308
AG	NZ_CP007763.1	732137	NZ_CP007758.1	1375442
TG	NZ_CP007763.1	732465	NZ_CP007758.1	1375769
TC	NZ_CP007763.1	732835	NZ_CP007758.1	1376139
GA	NZ_CP007763.1	734512	NZ_CP007758.1	1377816
TC	NZ_CP007763.1	735390	NZ_CP007758.1	1378694
CA	NZ_CP007763.1	735883	NZ_CP007758.1	1379187
AG	NZ_CP007763.1	736256	NZ_CP007758.1	1379560
AG	NZ_CP007763.1	736673	NZ_CP007758.1	1379977
GA	NZ_CP007763.1	736817	NZ_CP007758.1	1380121
TG	NZ_CP007763.1	737209	NZ_CP007758.1	1380513
TC	NZ_CP007763.1	737314	NZ_CP007758.1	1380618
TC	NZ_CP007763.1	737397	NZ_CP007758.1	1380701
TC	NZ_CP007763.1	737398	NZ_CP007758.1	1380702
CT	NZ_CP007763.1	737730	NZ_CP007758.1	1381034
TG	NZ_CP007763.1	737830	NZ_CP007758.1	1381134
GA	NZ_CP007763.1	738209	NZ_CP007758.1	1381513
GC	NZ_CP007763.1	738716	NZ_CP007758.1	1382020
AG	NZ_CP007763.1	739350	NZ_CP007758.1	1382654
TC	NZ_CP007763.1	739496	NZ_CP007758.1	1382800
CT	NZ_CP007763.1	740774	NZ_CP007758.1	1384078
AG	NZ_CP007763.1	740812	NZ_CP007758.1	1384116
GA	NZ_CP007763.1	741062	NZ_CP007758.1	1384366
AC	NZ_CP007763.1	741127	NZ_CP007758.1	1384431
CG	NZ_CP007763.1	741334	NZ_CP007758.1	1384638
CT	NZ_CP007763.1	741447	NZ_CP007758.1	1384751
TC	NZ_CP007763.1	741543	NZ_CP007758.1	1384847
GA	NZ_CP007763.1	742548	NZ_CP007758.1	1385853
AG	NZ_CP007763.1	742786	NZ_CP007758.1	1386091
TC	NZ_CP007763.1	742793	NZ_CP007758.1	1386098
CG	NZ_CP007763.1	743159	NZ_CP007758.1	1386464
GT	NZ_CP007763.1	744021	NZ_CP007758.1	1387326
AG	NZ_CP007763.1	744174	NZ_CP007758.1	1387479
GA	NZ_CP007763.1	744684	NZ_CP007758.1	1387989
AC	NZ_CP007763.1	745186	NZ_CP007758.1	1388491
GT	NZ_CP007763.1	745209	NZ_CP007758.1	1388514
CA	NZ_CP007763.1	745375	NZ_CP007758.1	1388681
CT	NZ_CP007763.1	745562	NZ_CP007758.1	1388868
AG	NZ_CP007763.1	745660	NZ_CP007758.1	1388966
AG	NZ_CP007763.1	745819	NZ_CP007758.1	1389125
CT	NZ_CP007763.1	745897	NZ_CP007758.1	1389203
AG	NZ_CP007763.1	745908	NZ_CP007758.1	1389214
AG	NZ_CP007763.1	746700	NZ_CP007758.1	1390006
CT	NZ_CP007763.1	747585	NZ_CP007758.1	1390891
AC	NZ_CP007763.1	747757	NZ_CP007758.1	1391063
AG	NZ_CP007763.1	747953	NZ_CP007758.1	1391259
AG	NZ_CP007763.1	748027	NZ_CP007758.1	1391333
GC	NZ_CP007763.1	748058	NZ_CP007758.1	1391364
TC	NZ_CP007763.1	748340	NZ_CP007758.1	1391646
TG	NZ_CP007763.1	748395	NZ_CP007758.1	1391701
GA	NZ_CP007763.1	748587	NZ_CP007758.1	1391893
GT	NZ_CP007763.1	748686	NZ_CP007758.1	1391992
GT	NZ_CP007763.1	749058	NZ_CP007758.1	1392364
GA	NZ_CP007763.1	749318	NZ_CP007758.1	1392623
CG	NZ_CP007763.1	751881	NZ_CP007758.1	1395186
TA	NZ_CP007763.1	751942	NZ_CP007758.1	1395247
CT	NZ_CP007763.1	752016	NZ_CP007758.1	1395321
CT	NZ_CP007763.1	752049	NZ_CP007758.1	1395354
TG	NZ_CP007763.1	752214	NZ_CP007758.1	1395519
GA	NZ_CP007763.1	752555	NZ_CP007758.1	1395860
GA	NZ_CP007763.1	752766	NZ_CP007758.1	1396070
GC	NZ_CP007763.1	753145	NZ_CP007758.1	1396449
AG	NZ_CP007763.1	753245	NZ_CP007758.1	1396549
CA	NZ_CP007763.1	754149	NZ_CP007758.1	1397452
GC	NZ_CP007763.1	755315	NZ_CP007758.1	1398618
GA	NZ_CP007763.1	756126	NZ_CP007758.1	1399429
AG	NZ_CP007763.1	756150	NZ_CP007758.1	1399453
TC	NZ_CP007763.1	756283	NZ_CP007758.1	1399586
CT	NZ_CP007763.1	756888	NZ_CP007758.1	1400191
AC	NZ_CP007763.1	757415	NZ_CP007758.1	1400718
GA	NZ_CP007763.1	757891	NZ_CP007758.1	1401194
CT	NZ_CP007763.1	758101	NZ_CP007758.1	1401404
AG	NZ_CP007763.1	759153	NZ_CP007758.1	1402456
TC	NZ_CP007763.1	759618	NZ_CP007758.1	1402921
TG	NZ_CP007763.1	759763	NZ_CP007758.1	1403066
TC	NZ_CP007763.1	760229	NZ_CP007758.1	1403532
TG	NZ_CP007763.1	761108	NZ_CP007758.1	1404411
GA	NZ_CP007763.1	761835	NZ_CP007758.1	1405138
AC	NZ_CP007763.1	763062	NZ_CP007758.1	1406365
CG	NZ_CP007763.1	763807	NZ_CP007758.1	1407110
GA	NZ_CP007763.1	764149	NZ_CP007758.1	1407452
GA	NZ_CP007763.1	764346	NZ_CP007758.1	1407649
AG	NZ_CP007763.1	764517	NZ_CP007758.1	1407820
AG	NZ_CP007763.1	764622	NZ_CP007758.1	1407925
CT	NZ_CP007763.1	764759	NZ_CP007758.1	1408062
TC	NZ_CP007763.1	764985	NZ_CP007758.1	1408288
GA	NZ_CP007763.1	765743	NZ_CP007758.1	1409046
GA	NZ_CP007763.1	765901	NZ_CP007758.1	1409204
CT	NZ_CP007763.1	765964	NZ_CP007758.1	1409267
CA	NZ_CP007763.1	766316	NZ_CP007758.1	1409619
TC	NZ_CP007763.1	766356	NZ_CP007758.1	1409659
GA	NZ_CP007763.1	766511	NZ_CP007758.1	1409814
TC	NZ_CP007763.1	766593	NZ_CP007758.1	1409896
GA	NZ_CP007763.1	766705	NZ_CP007758.1	1410008
AG	NZ_CP007763.1	767695	NZ_CP007758.1	1410999
CT	NZ_CP007763.1	768115	NZ_CP007758.1	1411419
AG	NZ_CP007763.1	768169	NZ_CP007758.1	1411473
TC	NZ_CP007763.1	768875	NZ_CP007758.1	1412179
AG	NZ_CP007763.1	769366	NZ_CP007758.1	1412670
GA	NZ_CP007763.1	769685	NZ_CP007758.1	1412989
CT	NZ_CP007763.1	770053	NZ_CP007758.1	1413357
TC	NZ_CP007763.1	770383	NZ_CP007758.1	1413687
TG	NZ_CP007763.1	770662	NZ_CP007758.1	1413966
GA	NZ_CP007763.1	770833	NZ_CP007758.1	1414137
GA	NZ_CP007763.1	771542	NZ_CP007758.1	1414846
CT	NZ_CP007763.1	771950	NZ_CP007758.1	1415254
TC	NZ_CP007763.1	772126	NZ_CP007758.1	1415430
TC	NZ_CP007763.1	772232	NZ_CP007758.1	1415536
GA	NZ_CP007763.1	772901	NZ_CP007758.1	1416224
AC	NZ_CP007763.1	772902	NZ_CP007758.1	1416225
TC	NZ_CP007763.1	773203	NZ_CP007758.1	1416526
AG	NZ_CP007763.1	773449	NZ_CP007758.1	1416772
TC	NZ_CP007763.1	773609	NZ_CP007758.1	1416932
GA	NZ_CP007763.1	774505	NZ_CP007758.1	1417828
CT	NZ_CP007763.1	774582	NZ_CP007758.1	1417905
TC	NZ_CP007763.1	775419	NZ_CP007758.1	1418742
TC	NZ_CP007763.1	777075	NZ_CP007758.1	1420398
TG	NZ_CP007763.1	777164	NZ_CP007758.1	1420487
TC	NZ_CP007763.1	777246	NZ_CP007758.1	1420569
AG	NZ_CP007763.1	777719	NZ_CP007758.1	1421042
CT	NZ_CP007763.1	778379	NZ_CP007758.1	1421702
AG	NZ_CP007763.1	778398	NZ_CP007758.1	1421721
TC	NZ_CP007763.1	778669	NZ_CP007758.1	1421992
AG	NZ_CP007763.1	778711	NZ_CP007758.1	1422034
AC	NZ_CP007763.1	779128	NZ_CP007758.1	1422451
CA	NZ_CP007763.1	779737	NZ_CP007758.1	1423060
AG	NZ_CP007763.1	780391	NZ_CP007758.1	1423714
GA	NZ_CP007763.1	780451	NZ_CP007758.1	1423774
AG	NZ_CP007763.1	780996	NZ_CP007758.1	1424319
GA	NZ_CP007763.1	781766	NZ_CP007758.1	1425088
AG	NZ_CP007763.1	782657	NZ_CP007758.1	1425979
AT	NZ_CP007763.1	783147	NZ_CP007758.1	1426469
CT	NZ_CP007763.1	783199	NZ_CP007758.1	1426521
CG	NZ_CP007763.1	783201	NZ_CP007758.1	1426523
AC	NZ_CP007763.1	784631	NZ_CP007758.1	1427953
TA	NZ_CP007763.1	784654	NZ_CP007758.1	1427976
CT	NZ_CP007763.1	785787	NZ_CP007758.1	1429109
TG	NZ_CP007763.1	786309	NZ_CP007758.1	1429631
CT	NZ_CP007763.1	786899	NZ_CP007758.1	1430221
GA	NZ_CP007763.1	787080	NZ_CP007758.1	1430402
GA	NZ_CP007763.1	787127	NZ_CP007758.1	1430449
TC	NZ_CP007763.1	787330	NZ_CP007758.1	1430652
GA	NZ_CP007763.1	788209	NZ_CP007758.1	1431531
AG	NZ_CP007763.1	788254	NZ_CP007758.1	1431576
GC	NZ_CP007763.1	788269	NZ_CP007758.1	1431591
AG	NZ_CP007763.1	788327	NZ_CP007758.1	1431649
CT	NZ_CP007763.1	788335	NZ_CP007758.1	1431657
GA	NZ_CP007763.1	788619	NZ_CP007758.1	1431941
AT	NZ_CP007763.1	788757	NZ_CP007758.1	1432079
CG	NZ_CP007763.1	789046	NZ_CP007758.1	1432368
[truncated: 3,144 more rows]

## Sheet: 2gap
Contig	Position_in_Contig	Length	Contig	Position_in_Contig
NZ_CP007762.1	6400	28	NZ_CP007759.1	972597
NZ_CP007762.1	6573	9	NZ_CP007759.1	972797
NZ_CP007762.1	19478	6	NZ_CP007759.1	985699
NZ_CP007762.1	20806	16	NZ_CP007759.1	987033
NZ_CP007762.1	20907	44	NZ_CP007759.1	987147
NZ_CP007762.1	35948	36	NZ_CP007759.1	1002228
NZ_CP007762.1	40141	1	NZ_CP007759.1	1006456
NZ_CP007762.1	40239	6	NZ_CP007759.1	1006553
NZ_CP007762.1	44777	1	NZ_CP007759.1	1011097
NZ_CP007762.1	63126	12	NZ_CP007759.1	1029447
NZ_CP007762.1	68981	86	NZ_CP007759.1	1035299
NZ_CP007762.1	73488	4	NZ_CP007759.1	1039858
NZ_CP007762.1	73590	1	NZ_CP007759.1	1039963
NZ_CP007762.1	77453	6	NZ_CP007759.1	1043827
NZ_CP007762.1	92128	20	NZ_CP007759.1	1058505
NZ_CP007762.1	92784	1	NZ_CP007759.1	1059180
NZ_CP007762.1	103415	1	NZ_CP007759.1	1069812
NZ_CP007762.1	103892	3	NZ_CP007759.1	1070290
NZ_CP007762.1	103995	103	NZ_CP007759.1	1070367
NZ_CP007762.1	104701	2	NZ_CP007759.1	1071175
NZ_CP007762.1	105101	532	NZ_CP007759.1	1071574
NZ_CP007762.1	105135	1	NZ_CP007759.1	1072139
NZ_CP007762.1	106319	7	NZ_CP007759.1	1073324
NZ_CP007762.1	106605	4	NZ_CP007759.1	1073593
NZ_CP007762.1	114109	12	NZ_CP007759.1	1081099
NZ_CP007762.1	126407	76	NZ_CP007759.1	1093406
NZ_CP007762.1	140796	4	NZ_CP007759.1	1107834
NZ_CP007762.1	153069	1	NZ_CP007759.1	1120109
NZ_CP007762.1	154915	12	NZ_CP007759.1	1121956
NZ_CP007762.1	156305	1	NZ_CP007759.1	1123358
NZ_CP007762.1	158627	11	NZ_CP007759.1	1125681
NZ_CP007762.1	160673	2	NZ_CP007759.1	1127689
NZ_CP007762.1	170578	1	NZ_CP007759.1	1137586
NZ_CP007762.1	179106	2	NZ_CP007759.1	1146113
NZ_CP007762.1	183636	1	NZ_CP007759.1	1150640
NZ_CP007762.1	210125	9	NZ_CP007759.1	1177115
NZ_CP007762.1	211115	2	NZ_CP007759.1	1178114
NZ_CP007762.1	212268	1	NZ_CP007759.1	1179269
NZ_CP007762.1	233660	1	NZ_CP007759.1	1200647
NZ_CP007762.1	238345	15	NZ_CP007759.1	1205332
NZ_CP007762.1	239284	1	NZ_CP007759.1	1206286
NZ_CP007762.1	242343	1	NZ_CP007759.1	2545
NZ_CP007762.1	243030	38	NZ_CP007759.1	3230
NZ_CP007762.1	243901	69	NZ_CP007759.1	4135
NZ_CP007762.1	263311	12	NZ_CP007759.1	23613
NZ_CP007762.1	266739	2	NZ_CP007759.1	27053
NZ_CP007762.1	268628	1	NZ_CP007759.1	28944
NZ_CP007762.1	270018	1	NZ_CP007759.1	30335
NZ_CP007762.1	273189	1	NZ_CP007759.1	33507
NZ_CP007762.1	282072	9	NZ_CP007759.1	42391
NZ_CP007762.1	285732	1	NZ_CP007759.1	46060
NZ_CP007762.1	286256	2	NZ_CP007759.1	46585
NZ_CP007762.1	287419	10	NZ_CP007759.1	47750
NZ_CP007762.1	290385	18099	NZ_CP007759.1	50723
NZ_CP007762.1	303948	8	NZ_CP007759.1	82383
NZ_CP007762.1	313384	1	NZ_CP007759.1	91826
NZ_CP007762.1	331891	1	NZ_CP007759.1	110333
NZ_CP007762.1	336721	75	NZ_CP007759.1	115162
NZ_CP007762.1	343105	6	NZ_CP007759.1	121620
NZ_CP007762.1	354345	1	NZ_CP007759.1	132866
NZ_CP007762.1	361321	1	NZ_CP007759.1	139843
NZ_CP007762.1	363611	1	NZ_CP007759.1	142134
NZ_CP007762.1	367634	1	NZ_CP007759.1	146158
NZ_CP007762.1	374358	1	NZ_CP007759.1	152882
NZ_CP007762.1	384444	15	NZ_CP007759.1	162955
NZ_CP007762.1	384678	1	NZ_CP007759.1	163204
NZ_CP007762.1	384914	14	NZ_CP007759.1	163441
NZ_CP007762.1	385570	2	NZ_CP007759.1	164111
NZ_CP007762.1	394098	32	NZ_CP007759.1	172626
NZ_CP007762.1	398198	2	NZ_CP007759.1	174608
NZ_CP007762.1	403805	1	NZ_CP007759.1	182364
NZ_CP007762.1	418391	1	NZ_CP007759.1	196951
NZ_CP007762.1	450331	1	NZ_CP007759.1	228890
NZ_CP007762.1	450500	972	NZ_CP007759.1	229058
NZ_CP007762.1	452073	7	NZ_CP007759.1	231602
NZ_CP007762.1	452534	1	NZ_CP007759.1	232070
NZ_CP007762.1	456031	1	NZ_CP007759.1	235568
NZ_CP007762.1	457478	4	NZ_CP007759.1	237016
NZ_CP007762.1	458084	7	NZ_CP007759.1	237614
NZ_CP007762.1	458912	1	NZ_CP007759.1	238449
NZ_CP007762.1	464071	421	NZ_CP007759.1	243188
NZ_CP007762.1	466774	1	NZ_CP007759.1	246311
NZ_CP007762.1	469710	1	NZ_CP007759.1	249248
NZ_CP007762.1	469925	1	NZ_CP007759.1	249464
NZ_CP007762.1	474708	1	NZ_CP007759.1	254248
NZ_CP007762.1	483993	1	NZ_CP007759.1	263534
NZ_CP007762.1	502932	9	NZ_CP007759.1	282466
NZ_CP007762.1	521991	1	NZ_CP007759.1	301534
NZ_CP007762.1	524716	4	NZ_CP007759.1	304224
NZ_CP007762.1	527516	1	NZ_CP007759.1	307027
NZ_CP007762.1	529536	5	NZ_CP007759.1	309048
NZ_CP007762.1	536372	1	NZ_CP007759.1	315888
NZ_CP007762.1	538490	7741	NZ_CP007759.1	318004
NZ_CP007762.1	543168	2	NZ_CP007759.1	330418
NZ_CP007762.1	546969	4	NZ_CP007759.1	333560
NZ_CP007762.1	549721	1	NZ_CP007759.1	336315
NZ_CP007762.1	551330	1	NZ_CP007759.1	337925
NZ_CP007762.1	558594	9	NZ_CP007759.1	345181
NZ_CP007762.1	559042	1	NZ_CP007759.1	345638
NZ_CP007762.1	565934	18	NZ_CP007759.1	352530
NZ_CP007762.1	567682	84	NZ_CP007759.1	354293
NZ_CP007762.1	576732	1	NZ_CP007759.1	363425
NZ_CP007762.1	601842	1	NZ_CP007759.1	388521
NZ_CP007762.1	602968	3	NZ_CP007759.1	389648
NZ_CP007762.1	608135	3	NZ_CP007759.1	394785
NZ_CP007762.1	627790	1	NZ_CP007759.1	414441
NZ_CP007762.1	633954	3	NZ_CP007759.1	420606
NZ_CP007762.1	637196	13	NZ_CP007759.1	423849
NZ_CP007762.1	651469	585	NZ_CP007759.1	438132
NZ_CP007762.1	654220	1	NZ_CP007759.1	441467
NZ_CP007762.1	654244	1	NZ_CP007759.1	441492
NZ_CP007762.1	654579	1	NZ_CP007759.1	441828
NZ_CP007762.1	654838	3	NZ_CP007759.1	442088
NZ_CP007762.1	658410	9	NZ_CP007759.1	445663
NZ_CP007762.1	668937	34	NZ_CP007759.1	456196
NZ_CP007762.1	673027	15	NZ_CP007759.1	460317
NZ_CP007762.1	674896	31	NZ_CP007759.1	462198
NZ_CP007762.1	689321	28	NZ_CP007759.1	476638
NZ_CP007762.1	699837	198	NZ_CP007759.1	486975
NZ_CP007762.1	700158	22	NZ_CP007759.1	487492
NZ_CP007762.1	709547	1	NZ_CP007759.1	496902
NZ_CP007762.1	711356	1	NZ_CP007759.1	498712
NZ_CP007762.1	715861	1	NZ_CP007759.1	503216
NZ_CP007762.1	721276	3	NZ_CP007759.1	508631
NZ_CP007762.1	723634	1	NZ_CP007759.1	510992
NZ_CP007762.1	728350	3	NZ_CP007759.1	515599
NZ_CP007762.1	808422	704	NZ_CP007759.1	595649
NZ_CP007762.1	834395	3	NZ_CP007759.1	622325
NZ_CP007762.1	835913	1	NZ_CP007759.1	623845
NZ_CP007762.1	840725	9	NZ_CP007759.1	628658
NZ_CP007762.1	844570	1	NZ_CP007759.1	632512
NZ_CP007762.1	851303	4	NZ_CP007759.1	639185
NZ_CP007762.1	865556	3	NZ_CP007759.1	653436
NZ_CP007762.1	872981	15	NZ_CP007759.1	660864
NZ_CP007762.1	874000	1	NZ_CP007759.1	661898
NZ_CP007762.1	882016	1	NZ_CP007759.1	669915
NZ_CP007762.1	888481	28	NZ_CP007759.1	676378
NZ_CP007762.1	888580	11	NZ_CP007759.1	676504
NZ_CP007762.1	888599	16	NZ_CP007759.1	676534
NZ_CP007762.1	893297	12	NZ_CP007759.1	681248
NZ_CP007762.1	894821	3	NZ_CP007759.1	682750
NZ_CP007762.1	911087	35	NZ_CP007759.1	698999
NZ_CP007762.1	922432	6	NZ_CP007759.1	710378
NZ_CP007762.1	958340	1	NZ_CP007759.1	746272
NZ_CP007762.1	959475	1	NZ_CP007759.1	747408
NZ_CP007762.1	961253	1	NZ_CP007759.1	749187
NZ_CP007762.1	967374	21	NZ_CP007759.1	755304
NZ_CP007762.1	973822	1	NZ_CP007759.1	761772
NZ_CP007762.1	978112	3	NZ_CP007759.1	806446
NZ_CP007762.1	994852	235	NZ_CP007759.1	789706
NZ_CP007762.1	997714	1	NZ_CP007759.1	786613
NZ_CP007762.1	1001733	1	NZ_CP007759.1	782593
NZ_CP007762.1	1006665	18	NZ_CP007759.1	777660
NZ_CP007762.1	1014678	192	NZ_CP007759.1	769629
NZ_CP007762.1	1021981	21	NZ_CP007759.1	762148
NZ_CP007762.1	1025939	1	NZ_CP007759.1	814284
NZ_CP007762.1	1035281	1	NZ_CP007759.1	823621
NZ_CP007762.1	1036590	14	NZ_CP007759.1	824930
NZ_CP007762.1	1038297	17	NZ_CP007759.1	826651
NZ_CP007762.1	1054245	12	NZ_CP007759.1	842616
NZ_CP007762.1	1057762	2	NZ_CP007759.1	846145
NZ_CP007762.1	1080927	10	NZ_CP007759.1	869306
NZ_CP007762.1	1087957	1	NZ_CP007759.1	876346
NZ_CP007762.1	1102865	6	NZ_CP007759.1	891243
NZ_CP007762.1	1108120	72	NZ_CP007759.1	896502
NZ_CP007762.1	1112918	1	NZ_CP007759.1	901370
NZ_CP007762.1	1117339	2	NZ_CP007759.1	905792
NZ_CP007762.1	1143814	3	NZ_CP007759.1	932222
NZ_CP007762.1	1166820	9	NZ_CP007759.1	955221
NZ_CP007759.1	3229	4	NZ_CP007759.1	3229
NZ_CP007759.1	4134	4	NZ_CP007759.1	4134
NZ_CP007759.1	50722	4	NZ_CP007759.1	50722
NZ_CP007759.1	76378	1	NZ_CP007759.1	76378
NZ_CP007759.1	89584	1	NZ_CP007759.1	89584
NZ_CP007759.1	94042	1	NZ_CP007759.1	94042
NZ_CP007759.1	115161	3	NZ_CP007759.1	115161
NZ_CP007759.1	150707	1	NZ_CP007759.1	150707
NZ_CP007759.1	153196	1	NZ_CP007759.1	153196
NZ_CP007759.1	157858	13	NZ_CP007759.1	157858
NZ_CP007759.1	168291	12	NZ_CP007759.1	168291
NZ_CP007759.1	169187	1	NZ_CP007759.1	169187
NZ_CP007759.1	172625	3	NZ_CP007759.1	172625
NZ_CP007759.1	174607	1	NZ_CP007759.1	174607
NZ_CP007759.1	174608	1	NZ_CP007759.1	174608
NZ_CP007759.1	226350	2	NZ_CP007759.1	226350
NZ_CP007759.1	229057	3	NZ_CP007759.1	229057
NZ_CP007759.1	237270	12	NZ_CP007759.1	237270
NZ_CP007759.1	238681	1	NZ_CP007759.1	238681
NZ_CP007759.1	243187	421	NZ_CP007759.1	243187
NZ_CP007759.1	264365	2	NZ_CP007759.1	264365
NZ_CP007759.1	268563	6	NZ_CP007759.1	268563
NZ_CP007759.1	304223	37	NZ_CP007759.1	304223
NZ_CP007759.1	313183	1	NZ_CP007759.1	313183
NZ_CP007759.1	318003	4	NZ_CP007759.1	318003
NZ_CP007759.1	327076	1	NZ_CP007759.1	327076
NZ_CP007759.1	327371	1	NZ_CP007759.1	327371
NZ_CP007759.1	330367	2	NZ_CP007759.1	330367
NZ_CP007759.1	333559	662	NZ_CP007759.1	333559
NZ_CP007759.1	338140	2	NZ_CP007759.1	338140
NZ_CP007759.1	345030	7	NZ_CP007759.1	345030
NZ_CP007759.1	347511	1	NZ_CP007759.1	347511
NZ_CP007759.1	354276	1	NZ_CP007759.1	354276
NZ_CP007759.1	354292	3	NZ_CP007759.1	354292
NZ_CP007759.1	358408	1	NZ_CP007759.1	358408
NZ_CP007759.1	368063	15	NZ_CP007759.1	368063
NZ_CP007759.1	394784	34	NZ_CP007759.1	394784
NZ_CP007759.1	400342	1	NZ_CP007759.1	400342
NZ_CP007759.1	420806	1	NZ_CP007759.1	420806
NZ_CP007759.1	423015	1	NZ_CP007759.1	423015
NZ_CP007759.1	438131	4	NZ_CP007759.1	438131
NZ_CP007759.1	449082	1	NZ_CP007759.1	449082
NZ_CP007759.1	449237	1	NZ_CP007759.1	449237
NZ_CP007759.1	456195	2	NZ_CP007759.1	456195
NZ_CP007759.1	459088	2	NZ_CP007759.1	459088
NZ_CP007759.1	462197	4	NZ_CP007759.1	462197
NZ_CP007759.1	462372	12	NZ_CP007759.1	462372
NZ_CP007759.1	476637	4	NZ_CP007759.1	476637
NZ_CP007759.1	486661	9	NZ_CP007759.1	486661
NZ_CP007759.1	486974	198	NZ_CP007759.1	486974
NZ_CP007759.1	487491	2	NZ_CP007759.1	487491
NZ_CP007759.1	499865	1	NZ_CP007759.1	499865
NZ_CP007759.1	502399	1	NZ_CP007759.1	502399
NZ_CP007759.1	508140	1	NZ_CP007759.1	508140
NZ_CP007759.1	515598	111	NZ_CP007759.1	515598
NZ_CP007759.1	538879	1	NZ_CP007759.1	538879
NZ_CP007759.1	546203	1	NZ_CP007759.1	546203
NZ_CP007759.1	556596	1	NZ_CP007759.1	556596
NZ_CP007759.1	571489	1	NZ_CP007759.1	571489
NZ_CP007759.1	572488	1	NZ_CP007759.1	572488
NZ_CP007759.1	581875	1	NZ_CP007759.1	581875
NZ_CP007759.1	585739	15	NZ_CP007759.1	585739
NZ_CP007759.1	595648	4	NZ_CP007759.1	595648
NZ_CP007759.1	622574	1	NZ_CP007759.1	622574
NZ_CP007759.1	639184	62	NZ_CP007759.1	639184
NZ_CP007759.1	639202	3	NZ_CP007759.1	639202
NZ_CP007759.1	645758	2	NZ_CP007759.1	645758
NZ_CP007759.1	676377	4	NZ_CP007759.1	676377
NZ_CP007759.1	682749	35	NZ_CP007759.1	682749
NZ_CP007759.1	682791	16	NZ_CP007759.1	682791
NZ_CP007759.1	698998	4	NZ_CP007759.1	698998
NZ_CP007759.1	729870	16	NZ_CP007759.1	729870
NZ_CP007759.1	730790	4	NZ_CP007759.1	730790
NZ_CP007759.1	749891	4	NZ_CP007759.1	749891
NZ_CP007759.1	755303	2	NZ_CP007759.1	755303
NZ_CP007759.1	761887	2	NZ_CP007759.1	761887
NZ_CP007759.1	762147	40	NZ_CP007759.1	762147
NZ_CP007759.1	762148	10	NZ_CP007759.1	762148
NZ_CP007759.1	764439	1	NZ_CP007759.1	764439
NZ_CP007759.1	769436	3	NZ_CP007759.1	769436
NZ_CP007759.1	789470	4	NZ_CP007759.1	789470
NZ_CP007759.1	790824	2	NZ_CP007759.1	790824
NZ_CP007759.1	795619	1	NZ_CP007759.1	795619
NZ_CP007759.1	810319	13	NZ_CP007759.1	810319
NZ_CP007759.1	813801	1	NZ_CP007759.1	813801
NZ_CP007759.1	814421	1	NZ_CP007759.1	814421
NZ_CP007759.1	814441	1	NZ_CP007759.1	814441
NZ_CP007759.1	814463	2	NZ_CP007759.1	814463
NZ_CP007759.1	815150	1	NZ_CP007759.1	815150
NZ_CP007759.1	817847	1	NZ_CP007759.1	817847
NZ_CP007759.1	823653	1	NZ_CP007759.1	823653
NZ_CP007759.1	848755	6	NZ_CP007759.1	848755
NZ_CP007759.1	880327	12	NZ_CP007759.1	880327
NZ_CP007759.1	896501	3	NZ_CP007759.1	896501
NZ_CP007759.1	901117	1	NZ_CP007759.1	901117
NZ_CP007759.1	908346	1	NZ_CP007759.1	908346
NZ_CP007759.1	915402	2	NZ_CP007759.1	915402
NZ_CP007759.1	919852	9	NZ_CP007759.1	919852
NZ_CP007759.1	928526	1	NZ_CP007759.1	928526
NZ_CP007759.1	932169	2	NZ_CP007759.1	932169
NZ_CP007759.1	932221	33	NZ_CP007759.1	932221
NZ_CP007759.1	936413	9	NZ_CP007759.1	936413
NZ_CP007759.1	968761	1	NZ_CP007759.1	968761
NZ_CP007759.1	972596	4	NZ_CP007759.1	972596
NZ_CP007759.1	981868	12	NZ_CP007759.1	981868
NZ_CP007759.1	987146	4	NZ_CP007759.1	987146
NZ_CP007759.1	996944	1	NZ_CP007759.1	996944
NZ_CP007759.1	1002227	3	NZ_CP007759.1	1002227
NZ_CP007759.1	1006533	2	NZ_CP007759.1	1006533
NZ_CP007759.1	1033276	2	NZ_CP007759.1	1033276
NZ_CP007759.1	1033547	9	NZ_CP007759.1	1033547
NZ_CP007759.1	1034913	2	NZ_CP007759.1	1034913
NZ_CP007759.1	1035298	3	NZ_CP007759.1	1035298
NZ_CP007759.1	1039857	34	NZ_CP007759.1	1039857
NZ_CP007759.1	1047418	1	NZ_CP007759.1	1047418
NZ_CP007759.1	1055744	1	NZ_CP007759.1	1055744
NZ_CP007759.1	1058504	2	NZ_CP007759.1	1058504
NZ_CP007759.1	1070366	30	NZ_CP007759.1	1070366
NZ_CP007759.1	1071573	4	NZ_CP007759.1	1071573
NZ_CP007759.1	1073592	25	NZ_CP007759.1	1073592
NZ_CP007759.1	1079341	1	NZ_CP007759.1	1079341
NZ_CP007759.1	1092470	1	NZ_CP007759.1	1092470
NZ_CP007759.1	1093405	3	NZ_CP007759.1	1093405
NZ_CP007759.1	1106017	1	NZ_CP007759.1	1106017
NZ_CP007759.1	1107833	36	NZ_CP007759.1	1107833
NZ_CP007759.1	1108870	1	NZ_CP007759.1	1108870
NZ_CP007759.1	1127688	50	NZ_CP007759.1	1127688
NZ_CP007759.1	1131725	9	NZ_CP007759.1	1131725
NZ_CP007759.1	1146106	2	NZ_CP007759.1	1146106
NZ_CP007759.1	1150056	5	NZ_CP007759.1	1150056
NZ_CP007759.1	1156602	2	NZ_CP007759.1	1156602
NZ_CP007759.1	1161947	6	NZ_CP007759.1	1161947
NZ_CP007759.1	1162172	1	NZ_CP007759.1	1162172
NZ_CP007759.1	1163477	1	NZ_CP007759.1	1163477
NZ_CP007759.1	1166164	5	NZ_CP007759.1	1166164
NZ_CP007759.1	1179783	5	NZ_CP007759.1	1179783
NZ_CP007759.1	1184463	1	NZ_CP007759.1	1184463
NZ_CP007759.1	1190528	1	NZ_CP007759.1	1190528
NZ_CP007759.1	1197733	8	NZ_CP007759.1	1197733
NZ_CP007759.1	1204565	1	NZ_CP007759.1	1204565

## Sheet: 2SNP
SNP pattern	sequence_1_Contig	sequence_1_PosInContg	sequence_2_Contig	sequence_2_PosInContg
CG	NZ_CP007762.1	160	NZ_CP007759.1	966361
CT	NZ_CP007762.1	1092	NZ_CP007759.1	967293
AG	NZ_CP007762.1	1492	NZ_CP007759.1	967693
CT	NZ_CP007762.1	1597	NZ_CP007759.1	967798
GA	NZ_CP007762.1	1840	NZ_CP007759.1	968041
GA	NZ_CP007762.1	1968	NZ_CP007759.1	968169
CA	NZ_CP007762.1	2547	NZ_CP007759.1	968748
CA	NZ_CP007762.1	3772	NZ_CP007759.1	969972
GA	NZ_CP007762.1	4071	NZ_CP007759.1	970271
CT	NZ_CP007762.1	4151	NZ_CP007759.1	970351
CT	NZ_CP007762.1	4159	NZ_CP007759.1	970359
TC	NZ_CP007762.1	4271	NZ_CP007759.1	970471
GA	NZ_CP007762.1	4624	NZ_CP007759.1	970824
CT	NZ_CP007762.1	4627	NZ_CP007759.1	970827
TC	NZ_CP007762.1	4912	NZ_CP007759.1	971112
AG	NZ_CP007762.1	5663	NZ_CP007759.1	971863
TC	NZ_CP007762.1	7187	NZ_CP007759.1	973420
AG	NZ_CP007762.1	7837	NZ_CP007759.1	974070
AT	NZ_CP007762.1	8789	NZ_CP007759.1	975022
TG	NZ_CP007762.1	8915	NZ_CP007759.1	975148
TC	NZ_CP007762.1	9174	NZ_CP007759.1	975407
CT	NZ_CP007762.1	9811	NZ_CP007759.1	976044
GC	NZ_CP007762.1	10527	NZ_CP007759.1	976760
CT	NZ_CP007762.1	11027	NZ_CP007759.1	977260
CT	NZ_CP007762.1	11481	NZ_CP007759.1	977714
GA	NZ_CP007762.1	11927	NZ_CP007759.1	978160
GA	NZ_CP007762.1	12275	NZ_CP007759.1	978508
TC	NZ_CP007762.1	12420	NZ_CP007759.1	978653
CT	NZ_CP007762.1	12465	NZ_CP007759.1	978698
TG	NZ_CP007762.1	12733	NZ_CP007759.1	978966
TC	NZ_CP007762.1	13027	NZ_CP007759.1	979260
TC	NZ_CP007762.1	13196	NZ_CP007759.1	979429
CG	NZ_CP007762.1	13607	NZ_CP007759.1	979840
CT	NZ_CP007762.1	13823	NZ_CP007759.1	980056
GT	NZ_CP007762.1	14019	NZ_CP007759.1	980252
AC	NZ_CP007762.1	14042	NZ_CP007759.1	980275
CG	NZ_CP007762.1	14236	NZ_CP007759.1	980469
AG	NZ_CP007762.1	14544	NZ_CP007759.1	980777
AT	NZ_CP007762.1	15615	NZ_CP007759.1	981848
CT	NZ_CP007762.1	16131	NZ_CP007759.1	982352
CT	NZ_CP007762.1	16458	NZ_CP007759.1	982679
CT	NZ_CP007762.1	16510	NZ_CP007759.1	982731
GA	NZ_CP007762.1	16805	NZ_CP007759.1	983026
AG	NZ_CP007762.1	17012	NZ_CP007759.1	983233
CT	NZ_CP007762.1	17157	NZ_CP007759.1	983378
TC	NZ_CP007762.1	17889	NZ_CP007759.1	984110
GA	NZ_CP007762.1	18034	NZ_CP007759.1	984255
GT	NZ_CP007762.1	18169	NZ_CP007759.1	984390
CT	NZ_CP007762.1	19322	NZ_CP007759.1	985543
TC	NZ_CP007762.1	19742	NZ_CP007759.1	985969
AG	NZ_CP007762.1	19783	NZ_CP007759.1	986010
GA	NZ_CP007762.1	20746	NZ_CP007759.1	986973
TA	NZ_CP007762.1	20823	NZ_CP007759.1	987066
CT	NZ_CP007762.1	21046	NZ_CP007759.1	987329
AG	NZ_CP007762.1	21239	NZ_CP007759.1	987522
GA	NZ_CP007762.1	21368	NZ_CP007759.1	987651
AG	NZ_CP007762.1	21399	NZ_CP007759.1	987682
CT	NZ_CP007762.1	21497	NZ_CP007759.1	987780
AC	NZ_CP007762.1	22464	NZ_CP007759.1	988747
CA	NZ_CP007762.1	23191	NZ_CP007759.1	989474
AG	NZ_CP007762.1	23586	NZ_CP007759.1	989869
AG	NZ_CP007762.1	23939	NZ_CP007759.1	990222
CT	NZ_CP007762.1	24734	NZ_CP007759.1	991017
TC	NZ_CP007762.1	24998	NZ_CP007759.1	991281
AG	NZ_CP007762.1	25010	NZ_CP007759.1	991293
TC	NZ_CP007762.1	25113	NZ_CP007759.1	991396
GA	NZ_CP007762.1	25267	NZ_CP007759.1	991550
CT	NZ_CP007762.1	25551	NZ_CP007759.1	991834
AG	NZ_CP007762.1	25744	NZ_CP007759.1	992027
CA	NZ_CP007762.1	25827	NZ_CP007759.1	992110
AC	NZ_CP007762.1	25831	NZ_CP007759.1	992114
CT	NZ_CP007762.1	25850	NZ_CP007759.1	992133
GA	NZ_CP007762.1	25957	NZ_CP007759.1	992240
CT	NZ_CP007762.1	26149	NZ_CP007759.1	992432
AG	NZ_CP007762.1	26318	NZ_CP007759.1	992601
AG	NZ_CP007762.1	26738	NZ_CP007759.1	993021
CT	NZ_CP007762.1	26760	NZ_CP007759.1	993043
GA	NZ_CP007762.1	26777	NZ_CP007759.1	993060
CT	NZ_CP007762.1	27162	NZ_CP007759.1	993445
AG	NZ_CP007762.1	27183	NZ_CP007759.1	993466
CT	NZ_CP007762.1	27573	NZ_CP007759.1	993856
CT	NZ_CP007762.1	28221	NZ_CP007759.1	994504
CT	NZ_CP007762.1	28223	NZ_CP007759.1	994506
TC	NZ_CP007762.1	28487	NZ_CP007759.1	994770
TC	NZ_CP007762.1	28783	NZ_CP007759.1	995066
AG	NZ_CP007762.1	29007	NZ_CP007759.1	995290
AG	NZ_CP007762.1	29576	NZ_CP007759.1	995859
GT	NZ_CP007762.1	29634	NZ_CP007759.1	995917
TG	NZ_CP007762.1	29662	NZ_CP007759.1	995945
AG	NZ_CP007762.1	29747	NZ_CP007759.1	996030
CG	NZ_CP007762.1	30099	NZ_CP007759.1	996382
CT	NZ_CP007762.1	30293	NZ_CP007759.1	996576
GA	NZ_CP007762.1	30534	NZ_CP007759.1	996817
CT	NZ_CP007762.1	32609	NZ_CP007759.1	998891
GA	NZ_CP007762.1	33263	NZ_CP007759.1	999545
GA	NZ_CP007762.1	33370	NZ_CP007759.1	999652
TC	NZ_CP007762.1	33861	NZ_CP007759.1	1000143
TC	NZ_CP007762.1	34049	NZ_CP007759.1	1000331
CT	NZ_CP007762.1	34154	NZ_CP007759.1	1000436
CT	NZ_CP007762.1	34428	NZ_CP007759.1	1000710
GA	NZ_CP007762.1	34510	NZ_CP007759.1	1000792
CT	NZ_CP007762.1	34638	NZ_CP007759.1	1000920
CT	NZ_CP007762.1	34871	NZ_CP007759.1	1001153
AC	NZ_CP007762.1	35533	NZ_CP007759.1	1001815
AC	NZ_CP007762.1	35648	NZ_CP007759.1	1001930
TC	NZ_CP007762.1	35723	NZ_CP007759.1	1002005
AG	NZ_CP007762.1	35790	NZ_CP007759.1	1002072
AG	NZ_CP007762.1	36291	NZ_CP007759.1	1002606
TC	NZ_CP007762.1	36377	NZ_CP007759.1	1002692
TC	NZ_CP007762.1	36600	NZ_CP007759.1	1002915
GA	NZ_CP007762.1	36674	NZ_CP007759.1	1002989
GA	NZ_CP007762.1	36684	NZ_CP007759.1	1002999
GA	NZ_CP007762.1	37872	NZ_CP007759.1	1004187
CT	NZ_CP007762.1	37978	NZ_CP007759.1	1004293
CT	NZ_CP007762.1	38920	NZ_CP007759.1	1005235
TC	NZ_CP007762.1	38921	NZ_CP007759.1	1005236
GT	NZ_CP007762.1	39809	NZ_CP007759.1	1006124
CT	NZ_CP007762.1	39988	NZ_CP007759.1	1006303
CG	NZ_CP007762.1	40012	NZ_CP007759.1	1006327
CT	NZ_CP007762.1	40156	NZ_CP007759.1	1006472
AC	NZ_CP007762.1	40188	NZ_CP007759.1	1006504
AT	NZ_CP007762.1	40228	NZ_CP007759.1	1006542
GC	NZ_CP007762.1	40396	NZ_CP007759.1	1006716
GA	NZ_CP007762.1	40436	NZ_CP007759.1	1006756
CT	NZ_CP007762.1	40811	NZ_CP007759.1	1007131
GA	NZ_CP007762.1	41797	NZ_CP007759.1	1008117
GA	NZ_CP007762.1	41897	NZ_CP007759.1	1008217
AG	NZ_CP007762.1	41917	NZ_CP007759.1	1008237
TC	NZ_CP007762.1	42696	NZ_CP007759.1	1009016
AG	NZ_CP007762.1	43552	NZ_CP007759.1	1009872
GA	NZ_CP007762.1	43839	NZ_CP007759.1	1010159
TG	NZ_CP007762.1	43912	NZ_CP007759.1	1010232
GA	NZ_CP007762.1	44221	NZ_CP007759.1	1010541
GA	NZ_CP007762.1	44342	NZ_CP007759.1	1010662
CG	NZ_CP007762.1	44717	NZ_CP007759.1	1011037
CT	NZ_CP007762.1	44745	NZ_CP007759.1	1011065
CA	NZ_CP007762.1	45212	NZ_CP007759.1	1011533
CT	NZ_CP007762.1	45617	NZ_CP007759.1	1011938
AG	NZ_CP007762.1	45669	NZ_CP007759.1	1011990
CT	NZ_CP007762.1	45686	NZ_CP007759.1	1012007
TC	NZ_CP007762.1	47483	NZ_CP007759.1	1013804
AG	NZ_CP007762.1	47610	NZ_CP007759.1	1013931
GC	NZ_CP007762.1	47762	NZ_CP007759.1	1014083
TC	NZ_CP007762.1	47783	NZ_CP007759.1	1014104
CT	NZ_CP007762.1	47956	NZ_CP007759.1	1014277
GC	NZ_CP007762.1	48529	NZ_CP007759.1	1014850
CT	NZ_CP007762.1	48553	NZ_CP007759.1	1014874
CT	NZ_CP007762.1	49321	NZ_CP007759.1	1015642
GA	NZ_CP007762.1	49322	NZ_CP007759.1	1015643
AC	NZ_CP007762.1	49615	NZ_CP007759.1	1015936
GA	NZ_CP007762.1	49813	NZ_CP007759.1	1016134
AG	NZ_CP007762.1	50504	NZ_CP007759.1	1016825
TC	NZ_CP007762.1	50642	NZ_CP007759.1	1016963
CT	NZ_CP007762.1	50997	NZ_CP007759.1	1017318
AG	NZ_CP007762.1	51037	NZ_CP007759.1	1017358
AG	NZ_CP007762.1	51049	NZ_CP007759.1	1017370
TA	NZ_CP007762.1	51086	NZ_CP007759.1	1017407
AG	NZ_CP007762.1	51749	NZ_CP007759.1	1018070
AG	NZ_CP007762.1	53513	NZ_CP007759.1	1019834
TC	NZ_CP007762.1	54519	NZ_CP007759.1	1020840
TC	NZ_CP007762.1	56312	NZ_CP007759.1	1022633
CT	NZ_CP007762.1	56443	NZ_CP007759.1	1022764
TG	NZ_CP007762.1	56879	NZ_CP007759.1	1023200
AC	NZ_CP007762.1	56950	NZ_CP007759.1	1023271
CT	NZ_CP007762.1	57206	NZ_CP007759.1	1023527
TG	NZ_CP007762.1	57594	NZ_CP007759.1	1023915
CA	NZ_CP007762.1	57604	NZ_CP007759.1	1023925
GA	NZ_CP007762.1	59186	NZ_CP007759.1	1025507
CT	NZ_CP007762.1	59443	NZ_CP007759.1	1025764
TC	NZ_CP007762.1	59547	NZ_CP007759.1	1025868
AG	NZ_CP007762.1	59703	NZ_CP007759.1	1026024
CT	NZ_CP007762.1	59798	NZ_CP007759.1	1026119
GA	NZ_CP007762.1	59944	NZ_CP007759.1	1026265
AG	NZ_CP007762.1	60483	NZ_CP007759.1	1026804
GA	NZ_CP007762.1	60767	NZ_CP007759.1	1027088
TG	NZ_CP007762.1	61597	NZ_CP007759.1	1027918
AG	NZ_CP007762.1	61715	NZ_CP007759.1	1028036
TC	NZ_CP007762.1	61882	NZ_CP007759.1	1028203
GA	NZ_CP007762.1	62062	NZ_CP007759.1	1028383
AG	NZ_CP007762.1	62876	NZ_CP007759.1	1029197
TC	NZ_CP007762.1	63330	NZ_CP007759.1	1029663
AG	NZ_CP007762.1	63422	NZ_CP007759.1	1029755
AG	NZ_CP007762.1	64264	NZ_CP007759.1	1030597
AG	NZ_CP007762.1	64541	NZ_CP007759.1	1030874
TA	NZ_CP007762.1	64747	NZ_CP007759.1	1031080
TA	NZ_CP007762.1	64826	NZ_CP007759.1	1031159
CT	NZ_CP007762.1	66369	NZ_CP007759.1	1032702
CA	NZ_CP007762.1	67352	NZ_CP007759.1	1033674
CG	NZ_CP007762.1	67540	NZ_CP007759.1	1033862
GA	NZ_CP007762.1	69137	NZ_CP007759.1	1035540
TC	NZ_CP007762.1	69251	NZ_CP007759.1	1035654
CT	NZ_CP007762.1	69390	NZ_CP007759.1	1035793
AG	NZ_CP007762.1	70031	NZ_CP007759.1	1036434
TC	NZ_CP007762.1	70907	NZ_CP007759.1	1037310
TC	NZ_CP007762.1	71605	NZ_CP007759.1	1038008
TC	NZ_CP007762.1	71606	NZ_CP007759.1	1038009
TG	NZ_CP007762.1	71849	NZ_CP007759.1	1038252
CT	NZ_CP007762.1	72832	NZ_CP007759.1	1039235
CT	NZ_CP007762.1	72925	NZ_CP007759.1	1039328
CT	NZ_CP007762.1	72992	NZ_CP007759.1	1039395
TC	NZ_CP007762.1	73153	NZ_CP007759.1	1039556
CT	NZ_CP007762.1	73419	NZ_CP007759.1	1039822
CT	NZ_CP007762.1	73545	NZ_CP007759.1	1039918
CT	NZ_CP007762.1	74191	NZ_CP007759.1	1040565
CT	NZ_CP007762.1	74320	NZ_CP007759.1	1040694
CT	NZ_CP007762.1	74855	NZ_CP007759.1	1041229
TC	NZ_CP007762.1	75149	NZ_CP007759.1	1041523
TC	NZ_CP007762.1	75349	NZ_CP007759.1	1041723
GA	NZ_CP007762.1	75842	NZ_CP007759.1	1042216
TG	NZ_CP007762.1	76172	NZ_CP007759.1	1042546
CT	NZ_CP007762.1	76180	NZ_CP007759.1	1042554
CT	NZ_CP007762.1	76422	NZ_CP007759.1	1042796
CT	NZ_CP007762.1	76906	NZ_CP007759.1	1043280
AT	NZ_CP007762.1	77014	NZ_CP007759.1	1043388
CT	NZ_CP007762.1	77328	NZ_CP007759.1	1043702
AG	NZ_CP007762.1	77610	NZ_CP007759.1	1043990
GA	NZ_CP007762.1	77796	NZ_CP007759.1	1044176
AG	NZ_CP007762.1	77801	NZ_CP007759.1	1044181
GA	NZ_CP007762.1	78200	NZ_CP007759.1	1044580
GT	NZ_CP007762.1	78531	NZ_CP007759.1	1044911
CG	NZ_CP007762.1	78692	NZ_CP007759.1	1045072
GT	NZ_CP007762.1	78729	NZ_CP007759.1	1045109
GA	NZ_CP007762.1	78761	NZ_CP007759.1	1045141
TC	NZ_CP007762.1	79069	NZ_CP007759.1	1045449
CA	NZ_CP007762.1	80092	NZ_CP007759.1	1046472
CT	NZ_CP007762.1	80866	NZ_CP007759.1	1047246
CT	NZ_CP007762.1	81394	NZ_CP007759.1	1047773
AG	NZ_CP007762.1	81619	NZ_CP007759.1	1047998
AG	NZ_CP007762.1	81652	NZ_CP007759.1	1048031
CT	NZ_CP007762.1	82170	NZ_CP007759.1	1048549
AG	NZ_CP007762.1	82210	NZ_CP007759.1	1048589
TC	NZ_CP007762.1	82928	NZ_CP007759.1	1049307
GA	NZ_CP007762.1	82929	NZ_CP007759.1	1049308
AG	NZ_CP007762.1	83026	NZ_CP007759.1	1049405
GA	NZ_CP007762.1	83546	NZ_CP007759.1	1049925
AG	NZ_CP007762.1	83578	NZ_CP007759.1	1049957
GT	NZ_CP007762.1	83673	NZ_CP007759.1	1050052
AC	NZ_CP007762.1	83895	NZ_CP007759.1	1050274
CT	NZ_CP007762.1	83966	NZ_CP007759.1	1050345
TG	NZ_CP007762.1	84557	NZ_CP007759.1	1050936
TC	NZ_CP007762.1	84870	NZ_CP007759.1	1051249
CA	NZ_CP007762.1	84945	NZ_CP007759.1	1051324
GA	NZ_CP007762.1	85233	NZ_CP007759.1	1051612
GA	NZ_CP007762.1	85266	NZ_CP007759.1	1051645
AG	NZ_CP007762.1	87335	NZ_CP007759.1	1053714
CT	NZ_CP007762.1	87703	NZ_CP007759.1	1054082
TG	NZ_CP007762.1	87773	NZ_CP007759.1	1054152
GC	NZ_CP007762.1	87913	NZ_CP007759.1	1054292
CT	NZ_CP007762.1	88687	NZ_CP007759.1	1055066
AG	NZ_CP007762.1	89262	NZ_CP007759.1	1055641
CT	NZ_CP007762.1	89360	NZ_CP007759.1	1055739
CT	NZ_CP007762.1	90566	NZ_CP007759.1	1056944
GA	NZ_CP007762.1	91334	NZ_CP007759.1	1057712
CA	NZ_CP007762.1	92255	NZ_CP007759.1	1058651
GA	NZ_CP007762.1	92620	NZ_CP007759.1	1059016
TC	NZ_CP007762.1	92845	NZ_CP007759.1	1059242
GA	NZ_CP007762.1	92986	NZ_CP007759.1	1059383
AC	NZ_CP007762.1	93001	NZ_CP007759.1	1059398
AG	NZ_CP007762.1	94341	NZ_CP007759.1	1060738
GA	NZ_CP007762.1	94351	NZ_CP007759.1	1060748
AG	NZ_CP007762.1	94375	NZ_CP007759.1	1060772
TC	NZ_CP007762.1	94525	NZ_CP007759.1	1060922
GC	NZ_CP007762.1	94729	NZ_CP007759.1	1061126
GA	NZ_CP007762.1	94923	NZ_CP007759.1	1061320
CT	NZ_CP007762.1	95039	NZ_CP007759.1	1061436
TC	NZ_CP007762.1	96120	NZ_CP007759.1	1062517
TC	NZ_CP007762.1	97260	NZ_CP007759.1	1063657
GA	NZ_CP007762.1	97541	NZ_CP007759.1	1063938
CT	NZ_CP007762.1	97822	NZ_CP007759.1	1064219
TC	NZ_CP007762.1	100148	NZ_CP007759.1	1066545
TC	NZ_CP007762.1	100838	NZ_CP007759.1	1067235
CT	NZ_CP007762.1	102169	NZ_CP007759.1	1068566
AG	NZ_CP007762.1	102173	NZ_CP007759.1	1068570
AG	NZ_CP007762.1	102265	NZ_CP007759.1	1068662
CA	NZ_CP007762.1	102579	NZ_CP007759.1	1068976
TC	NZ_CP007762.1	102969	NZ_CP007759.1	1069366
GA	NZ_CP007762.1	103221	NZ_CP007759.1	1069618
CT	NZ_CP007762.1	103416	NZ_CP007759.1	1069814
GA	NZ_CP007762.1	103600	NZ_CP007759.1	1069998
TC	NZ_CP007762.1	103609	NZ_CP007759.1	1070007
AG	NZ_CP007762.1	103612	NZ_CP007759.1	1070010
CA	NZ_CP007762.1	103614	NZ_CP007759.1	1070012
TC	NZ_CP007762.1	103619	NZ_CP007759.1	1070017
CT	NZ_CP007762.1	103621	NZ_CP007759.1	1070019
GA	NZ_CP007762.1	103630	NZ_CP007759.1	1070028
CG	NZ_CP007762.1	103682	NZ_CP007759.1	1070080
TC	NZ_CP007762.1	103684	NZ_CP007759.1	1070082
TA	NZ_CP007762.1	103690	NZ_CP007759.1	1070088
CT	NZ_CP007762.1	103691	NZ_CP007759.1	1070089
GA	NZ_CP007762.1	103693	NZ_CP007759.1	1070091
AG	NZ_CP007762.1	103713	NZ_CP007759.1	1070111
TG	NZ_CP007762.1	103716	NZ_CP007759.1	1070114
GA	NZ_CP007762.1	103717	NZ_CP007759.1	1070115
CT	NZ_CP007762.1	103764	NZ_CP007759.1	1070162
GA	NZ_CP007762.1	103765	NZ_CP007759.1	1070163
TA	NZ_CP007762.1	103766	NZ_CP007759.1	1070164
AG	NZ_CP007762.1	103774	NZ_CP007759.1	1070172
GA	NZ_CP007762.1	103775	NZ_CP007759.1	1070173
GA	NZ_CP007762.1	103779	NZ_CP007759.1	1070177
GA	NZ_CP007762.1	103780	NZ_CP007759.1	1070178
GC	NZ_CP007762.1	103781	NZ_CP007759.1	1070179
GA	NZ_CP007762.1	103785	NZ_CP007759.1	1070183
GA	NZ_CP007762.1	103805	NZ_CP007759.1	1070203
GT	NZ_CP007762.1	103853	NZ_CP007759.1	1070251
AG	NZ_CP007762.1	103861	NZ_CP007759.1	1070259
GT	NZ_CP007762.1	103863	NZ_CP007759.1	1070261
AG	NZ_CP007762.1	103875	NZ_CP007759.1	1070273
CA	NZ_CP007762.1	103876	NZ_CP007759.1	1070274
CG	NZ_CP007762.1	103878	NZ_CP007759.1	1070276
CT	NZ_CP007762.1	103881	NZ_CP007759.1	1070279
CG	NZ_CP007762.1	103885	NZ_CP007759.1	1070283
CT	NZ_CP007762.1	103895	NZ_CP007759.1	1070296
CT	NZ_CP007762.1	103898	NZ_CP007759.1	1070299
CT	NZ_CP007762.1	103901	NZ_CP007759.1	1070302
CT	NZ_CP007762.1	103904	NZ_CP007759.1	1070305
GA	NZ_CP007762.1	103938	NZ_CP007759.1	1070339
CT	NZ_CP007762.1	103943	NZ_CP007759.1	1070344
CT	NZ_CP007762.1	103945	NZ_CP007759.1	1070346
TC	NZ_CP007762.1	103946	NZ_CP007759.1	1070347
AG	NZ_CP007762.1	103947	NZ_CP007759.1	1070348
CT	NZ_CP007762.1	103949	NZ_CP007759.1	1070350
TC	NZ_CP007762.1	103964	NZ_CP007759.1	1070365
TG	NZ_CP007762.1	104009	NZ_CP007759.1	1070483
TA	NZ_CP007762.1	104010	NZ_CP007759.1	1070484
AT	NZ_CP007762.1	104011	NZ_CP007759.1	1070485
GA	NZ_CP007762.1	104021	NZ_CP007759.1	1070495
GA	NZ_CP007762.1	104024	NZ_CP007759.1	1070498
CG	NZ_CP007762.1	104028	NZ_CP007759.1	1070502
TC	NZ_CP007762.1	104029	NZ_CP007759.1	1070503
TG	NZ_CP007762.1	104035	NZ_CP007759.1	1070509
TC	NZ_CP007762.1	104044	NZ_CP007759.1	1070518
TC	NZ_CP007762.1	104086	NZ_CP007759.1	1070560
GA	NZ_CP007762.1	104087	NZ_CP007759.1	1070561
TG	NZ_CP007762.1	104098	NZ_CP007759.1	1070572
TC	NZ_CP007762.1	104103	NZ_CP007759.1	1070577
TC	NZ_CP007762.1	104128	NZ_CP007759.1	1070602
AT	NZ_CP007762.1	104157	NZ_CP007759.1	1070631
AT	NZ_CP007762.1	104159	NZ_CP007759.1	1070633
TC	NZ_CP007762.1	104167	NZ_CP007759.1	1070641
AG	NZ_CP007762.1	104180	NZ_CP007759.1	1070654
TC	NZ_CP007762.1	104181	NZ_CP007759.1	1070655
CT	NZ_CP007762.1	104191	NZ_CP007759.1	1070665
TC	NZ_CP007762.1	104203	NZ_CP007759.1	1070677
CT	NZ_CP007762.1	104206	NZ_CP007759.1	1070680
CT	NZ_CP007762.1	104212	NZ_CP007759.1	1070686
TC	NZ_CP007762.1	104370	NZ_CP007759.1	1070844
CT	NZ_CP007762.1	104380	NZ_CP007759.1	1070854
TC	NZ_CP007762.1	104392	NZ_CP007759.1	1070866
TC	NZ_CP007762.1	104401	NZ_CP007759.1	1070875
AG	NZ_CP007762.1	104406	NZ_CP007759.1	1070880
CT	NZ_CP007762.1	104407	NZ_CP007759.1	1070881
AG	NZ_CP007762.1	104561	NZ_CP007759.1	1071035
TC	NZ_CP007762.1	104593	NZ_CP007759.1	1071067
GA	NZ_CP007762.1	104696	NZ_CP007759.1	1071170
CT	NZ_CP007762.1	104956	NZ_CP007759.1	1071432
TC	NZ_CP007762.1	104982	NZ_CP007759.1	1071458
GA	NZ_CP007762.1	105104	NZ_CP007759.1	1072108
CT	NZ_CP007762.1	105229	NZ_CP007759.1	1072234
TC	NZ_CP007762.1	106299	NZ_CP007759.1	1073304
AG	NZ_CP007762.1	106379	NZ_CP007759.1	1073391
GA	NZ_CP007762.1	107339	NZ_CP007759.1	1074330
GT	NZ_CP007762.1	107702	NZ_CP007759.1	1074693
TC	NZ_CP007762.1	108150	NZ_CP007759.1	1075141
AG	NZ_CP007762.1	108554	NZ_CP007759.1	1075545
GA	NZ_CP007762.1	109170	NZ_CP007759.1	1076161
CT	NZ_CP007762.1	109329	NZ_CP007759.1	1076320
GA	NZ_CP007762.1	109504	NZ_CP007759.1	1076495
AG	NZ_CP007762.1	109633	NZ_CP007759.1	1076624
TC	NZ_CP007762.1	110613	NZ_CP007759.1	1077604
CT	NZ_CP007762.1	111837	NZ_CP007759.1	1078828
CT	NZ_CP007762.1	112202	NZ_CP007759.1	1079193
TC	NZ_CP007762.1	112563	NZ_CP007759.1	1079553
TC	NZ_CP007762.1	115232	NZ_CP007759.1	1082234
CT	NZ_CP007762.1	115588	NZ_CP007759.1	1082590
AG	NZ_CP007762.1	116122	NZ_CP007759.1	1083124
TG	NZ_CP007762.1	116594	NZ_CP007759.1	1083596
CT	NZ_CP007762.1	116949	NZ_CP007759.1	1083951
TG	NZ_CP007762.1	117065	NZ_CP007759.1	1084067
CT	NZ_CP007762.1	119120	NZ_CP007759.1	1086122
AG	NZ_CP007762.1	119301	NZ_CP007759.1	1086303
AG	NZ_CP007762.1	119318	NZ_CP007759.1	1086320
AG	NZ_CP007762.1	119636	NZ_CP007759.1	1086638
AG	NZ_CP007762.1	119676	NZ_CP007759.1	1086678
GA	NZ_CP007762.1	120586	NZ_CP007759.1	1087588
AG	NZ_CP007762.1	121321	NZ_CP007759.1	1088323
TC	NZ_CP007762.1	121370	NZ_CP007759.1	1088372
AG	NZ_CP007762.1	122329	NZ_CP007759.1	1089331
GA	NZ_CP007762.1	122513	NZ_CP007759.1	1089515
AG	NZ_CP007762.1	122886	NZ_CP007759.1	1089888
AT	NZ_CP007762.1	122890	NZ_CP007759.1	1089892
AG	NZ_CP007762.1	123219	NZ_CP007759.1	1090221
TC	NZ_CP007762.1	125555	NZ_CP007759.1	1092556
GA	NZ_CP007762.1	127175	NZ_CP007759.1	1094249
CG	NZ_CP007762.1	127295	NZ_CP007759.1	1094369
CG	NZ_CP007762.1	127934	NZ_CP007759.1	1095008
TG	NZ_CP007762.1	128511	NZ_CP007759.1	1095585
TC	NZ_CP007762.1	128653	NZ_CP007759.1	1095727
GA	NZ_CP007762.1	129143	NZ_CP007759.1	1096217
TC	NZ_CP007762.1	129291	NZ_CP007759.1	1096365
TC	NZ_CP007762.1	129537	NZ_CP007759.1	1096611
GC	NZ_CP007762.1	129835	NZ_CP007759.1	1096909
TC	NZ_CP007762.1	130748	NZ_CP007759.1	1097822
AT	NZ_CP007762.1	131123	NZ_CP007759.1	1098197
GA	NZ_CP007762.1	131258	NZ_CP007759.1	1098332
CA	NZ_CP007762.1	131405	NZ_CP007759.1	1098479
GA	NZ_CP007762.1	131620	NZ_CP007759.1	1098694
CT	NZ_CP007762.1	132503	NZ_CP007759.1	1099577
TC	NZ_CP007762.1	132631	NZ_CP007759.1	1099705
AG	NZ_CP007762.1	132657	NZ_CP007759.1	1099731
AC	NZ_CP007762.1	132890	NZ_CP007759.1	1099964
GA	NZ_CP007762.1	133317	NZ_CP007759.1	1100391
TC	NZ_CP007762.1	133395	NZ_CP007759.1	1100469
AG	NZ_CP007762.1	133406	NZ_CP007759.1	1100480
GA	NZ_CP007762.1	134141	NZ_CP007759.1	1101215
CT	NZ_CP007762.1	134515	NZ_CP007759.1	1101589
CT	NZ_CP007762.1	135062	NZ_CP007759.1	1102136
GA	NZ_CP007762.1	135260	NZ_CP007759.1	1102334
TC	NZ_CP007762.1	135452	NZ_CP007759.1	1102526
CT	NZ_CP007762.1	135670	NZ_CP007759.1	1102744
GA	NZ_CP007762.1	135978	NZ_CP007759.1	1103052
TC	NZ_CP007762.1	136676	NZ_CP007759.1	1103750
GA	NZ_CP007762.1	136835	NZ_CP007759.1	1103909
AC	NZ_CP007762.1	136935	NZ_CP007759.1	1104009
TC	NZ_CP007762.1	137132	NZ_CP007759.1	1104206
GA	NZ_CP007762.1	137190	NZ_CP007759.1	1104264
CT	NZ_CP007762.1	138039	NZ_CP007759.1	1105113
CG	NZ_CP007762.1	138509	NZ_CP007759.1	1105583
CG	NZ_CP007762.1	139738	NZ_CP007759.1	1106811
CT	NZ_CP007762.1	140328	NZ_CP007759.1	1107401
TC	NZ_CP007762.1	140509	NZ_CP007759.1	1107582
AG	NZ_CP007762.1	140581	NZ_CP007759.1	1107654
CT	NZ_CP007762.1	140894	NZ_CP007759.1	1107935
GA	NZ_CP007762.1	140910	NZ_CP007759.1	1107951
TA	NZ_CP007762.1	141775	NZ_CP007759.1	1108816
AG	NZ_CP007762.1	142225	NZ_CP007759.1	1109265
CT	NZ_CP007762.1	142394	NZ_CP007759.1	1109434
TA	NZ_CP007762.1	142856	NZ_CP007759.1	1109896
TG	NZ_CP007762.1	143489	NZ_CP007759.1	1110529
AT	NZ_CP007762.1	143518	NZ_CP007759.1	1110558
AT	NZ_CP007762.1	144264	NZ_CP007759.1	1111304
TC	NZ_CP007762.1	144725	NZ_CP007759.1	1111765
TC	NZ_CP007762.1	145041	NZ_CP007759.1	1112081
GA	NZ_CP007762.1	145563	NZ_CP007759.1	1112603
TC	NZ_CP007762.1	145569	NZ_CP007759.1	1112609
CA	NZ_CP007762.1	145854	NZ_CP007759.1	1112894
CT	NZ_CP007762.1	146311	NZ_CP007759.1	1113351
TG	NZ_CP007762.1	148132	NZ_CP007759.1	1115172
AC	NZ_CP007762.1	148687	NZ_CP007759.1	1115727
CG	NZ_CP007762.1	149051	NZ_CP007759.1	1116091
AG	NZ_CP007762.1	149351	NZ_CP007759.1	1116391
TC	NZ_CP007762.1	150402	NZ_CP007759.1	1117442
AG	NZ_CP007762.1	150980	NZ_CP007759.1	1118020
TC	NZ_CP007762.1	151454	NZ_CP007759.1	1118494
CT	NZ_CP007762.1	151993	NZ_CP007759.1	1119033
CT	NZ_CP007762.1	153152	NZ_CP007759.1	1120193
TC	NZ_CP007762.1	153192	NZ_CP007759.1	1120233
AC	NZ_CP007762.1	153208	NZ_CP007759.1	1120249
TC	NZ_CP007762.1	154690	NZ_CP007759.1	1121731
TC	NZ_CP007762.1	154933	NZ_CP007759.1	1121986
GA	NZ_CP007762.1	155289	NZ_CP007759.1	1122342
GA	NZ_CP007762.1	155634	NZ_CP007759.1	1122687
CT	NZ_CP007762.1	155643	NZ_CP007759.1	1122696
GA	NZ_CP007762.1	155803	NZ_CP007759.1	1122856
AG	NZ_CP007762.1	155944	NZ_CP007759.1	1122997
AG	NZ_CP007762.1	156429	NZ_CP007759.1	1123483
AC	NZ_CP007762.1	156654	NZ_CP007759.1	1123708
CT	NZ_CP007762.1	156832	NZ_CP007759.1	1123886
GA	NZ_CP007762.1	157042	NZ_CP007759.1	1124096
TG	NZ_CP007762.1	157378	NZ_CP007759.1	1124432
CT	NZ_CP007762.1	157860	NZ_CP007759.1	1124914
AG	NZ_CP007762.1	158670	NZ_CP007759.1	1125735
GT	NZ_CP007762.1	159047	NZ_CP007759.1	1126112
TC	NZ_CP007762.1	159665	NZ_CP007759.1	1126730
CT	NZ_CP007762.1	159885	NZ_CP007759.1	1126950
AG	NZ_CP007762.1	159979	NZ_CP007759.1	1127044
TA	NZ_CP007762.1	160069	NZ_CP007759.1	1127134
GA	NZ_CP007762.1	160204	NZ_CP007759.1	1127269
AG	NZ_CP007762.1	160602	NZ_CP007759.1	1127667
AG	NZ_CP007762.1	160785	NZ_CP007759.1	1127802
GA	NZ_CP007762.1	161723	NZ_CP007759.1	1128740
TC	NZ_CP007762.1	161769	NZ_CP007759.1	1128786
TC	NZ_CP007762.1	161777	NZ_CP007759.1	1128794
AG	NZ_CP007762.1	163051	NZ_CP007759.1	1130068
AG	NZ_CP007762.1	163160	NZ_CP007759.1	1130177
TC	NZ_CP007762.1	163946	NZ_CP007759.1	1130963
CT	NZ_CP007762.1	164225	NZ_CP007759.1	1131242
CT	NZ_CP007762.1	164572	NZ_CP007759.1	1131589
CT	NZ_CP007762.1	164777	NZ_CP007759.1	1131785
CT	NZ_CP007762.1	165220	NZ_CP007759.1	1132228
CT	NZ_CP007762.1	165276	NZ_CP007759.1	1132284
AC	NZ_CP007762.1	165738	NZ_CP007759.1	1132746
CT	NZ_CP007762.1	166109	NZ_CP007759.1	1133117
CG	NZ_CP007762.1	166462	NZ_CP007759.1	1133470
GC	NZ_CP007762.1	166463	NZ_CP007759.1	1133471
CT	NZ_CP007762.1	166465	NZ_CP007759.1	1133473
AG	NZ_CP007762.1	166468	NZ_CP007759.1	1133476
GC	NZ_CP007762.1	166470	NZ_CP007759.1	1133478
CG	NZ_CP007762.1	166471	NZ_CP007759.1	1133479
CA	NZ_CP007762.1	166661	NZ_CP007759.1	1133669
CA	NZ_CP007762.1	167812	NZ_CP007759.1	1134820
CT	NZ_CP007762.1	168200	NZ_CP007759.1	1135208
CA	NZ_CP007762.1	168794	NZ_CP007759.1	1135802
CT	NZ_CP007762.1	168870	NZ_CP007759.1	1135878
CT	NZ_CP007762.1	168876	NZ_CP007759.1	1135884
AG	NZ_CP007762.1	169165	NZ_CP007759.1	1136173
TC	NZ_CP007762.1	170374	NZ_CP007759.1	1137382
TC	NZ_CP007762.1	170544	NZ_CP007759.1	1137552
GA	NZ_CP007762.1	170806	NZ_CP007759.1	1137815
CT	NZ_CP007762.1	171079	NZ_CP007759.1	1138088
TC	NZ_CP007762.1	171093	NZ_CP007759.1	1138102
TC	NZ_CP007762.1	172112	NZ_CP007759.1	1139121
AG	NZ_CP007762.1	172193	NZ_CP007759.1	1139202
TC	NZ_CP007762.1	172678	NZ_CP007759.1	1139687
TC	NZ_CP007762.1	173116	NZ_CP007759.1	1140125
CT	NZ_CP007762.1	173132	NZ_CP007759.1	1140141
TC	NZ_CP007762.1	173152	NZ_CP007759.1	1140161
TC	NZ_CP007762.1	173202	NZ_CP007759.1	1140211
GA	NZ_CP007762.1	173790	NZ_CP007759.1	1140799
AC	NZ_CP007762.1	173829	NZ_CP007759.1	1140838
TC	NZ_CP007762.1	173912	NZ_CP007759.1	1140921
TG	NZ_CP007762.1	174047	NZ_CP007759.1	1141056
TG	NZ_CP007762.1	174126	NZ_CP007759.1	1141135
TC	NZ_CP007762.1	174300	NZ_CP007759.1	1141309
CT	NZ_CP007762.1	174437	NZ_CP007759.1	1141446
TG	NZ_CP007762.1	175475	NZ_CP007759.1	1142484
TC	NZ_CP007762.1	176134	NZ_CP007759.1	1143143
AC	NZ_CP007762.1	176432	NZ_CP007759.1	1143441
GA	NZ_CP007762.1	176917	NZ_CP007759.1	1143926
GA	NZ_CP007762.1	176939	NZ_CP007759.1	1143948
AT	NZ_CP007762.1	177283	NZ_CP007759.1	1144292
GC	NZ_CP007762.1	178433	NZ_CP007759.1	1145442
CT	NZ_CP007762.1	178488	NZ_CP007759.1	1145497
GA	NZ_CP007762.1	178993	NZ_CP007759.1	1146002
TC	NZ_CP007762.1	180406	NZ_CP007759.1	1147415
GA	NZ_CP007762.1	180442	NZ_CP007759.1	1147451
AC	NZ_CP007762.1	180868	NZ_CP007759.1	1147877
GA	NZ_CP007762.1	181802	NZ_CP007759.1	1148811
AG	NZ_CP007762.1	181990	NZ_CP007759.1	1148999
TC	NZ_CP007762.1	182660	NZ_CP007759.1	1149669
GA	NZ_CP007762.1	182822	NZ_CP007759.1	1149831
GA	NZ_CP007762.1	182907	NZ_CP007759.1	1149916
CT	NZ_CP007762.1	183117	NZ_CP007759.1	1150121
CA	NZ_CP007762.1	183271	NZ_CP007759.1	1150275
CT	NZ_CP007762.1	183827	NZ_CP007759.1	1150832
TC	NZ_CP007762.1	184075	NZ_CP007759.1	1151080
TC	NZ_CP007762.1	184834	NZ_CP007759.1	1151839
TC	NZ_CP007762.1	185072	NZ_CP007759.1	1152077
GC	NZ_CP007762.1	186340	NZ_CP007759.1	1153345
AT	NZ_CP007762.1	186425	NZ_CP007759.1	1153430
GA	NZ_CP007762.1	186543	NZ_CP007759.1	1153548
CT	NZ_CP007762.1	187470	NZ_CP007759.1	1154475
TC	NZ_CP007762.1	187948	NZ_CP007759.1	1154953
CT	NZ_CP007762.1	188202	NZ_CP007759.1	1155207
GT	NZ_CP007762.1	188377	NZ_CP007759.1	1155382
AG	NZ_CP007762.1	188426	NZ_CP007759.1	1155431
AG	NZ_CP007762.1	188876	NZ_CP007759.1	1155881
GC	NZ_CP007762.1	189247	NZ_CP007759.1	1156252
CT	NZ_CP007762.1	189488	NZ_CP007759.1	1156493
GA	NZ_CP007762.1	189555	NZ_CP007759.1	1156560
AG	NZ_CP007762.1	189573	NZ_CP007759.1	1156578
AG	NZ_CP007762.1	189661	NZ_CP007759.1	1156664
AG	NZ_CP007762.1	189736	NZ_CP007759.1	1156739
CG	NZ_CP007762.1	190039	NZ_CP007759.1	1157042
AC	NZ_CP007762.1	190040	NZ_CP007759.1	1157043
TA	NZ_CP007762.1	190041	NZ_CP007759.1	1157044
AT	NZ_CP007762.1	190042	NZ_CP007759.1	1157045
CG	NZ_CP007762.1	190137	NZ_CP007759.1	1157140
AG	NZ_CP007762.1	190164	NZ_CP007759.1	1157167
GA	NZ_CP007762.1	190618	NZ_CP007759.1	1157621
AC	NZ_CP007762.1	190678	NZ_CP007759.1	1157681
CG	NZ_CP007762.1	190782	NZ_CP007759.1	1157785
CT	NZ_CP007762.1	190812	NZ_CP007759.1	1157815
AG	NZ_CP007762.1	191161	NZ_CP007759.1	1158164
AG	NZ_CP007762.1	191277	NZ_CP007759.1	1158280
CT	NZ_CP007762.1	191278	NZ_CP007759.1	1158281
TC	NZ_CP007762.1	191788	NZ_CP007759.1	1158791
GA	NZ_CP007762.1	191800	NZ_CP007759.1	1158803
GA	NZ_CP007762.1	191827	NZ_CP007759.1	1158830
TC	NZ_CP007762.1	192532	NZ_CP007759.1	1159535
TC	NZ_CP007762.1	193306	NZ_CP007759.1	1160309
CT	NZ_CP007762.1	194042	NZ_CP007759.1	1161045
AG	NZ_CP007762.1	194556	NZ_CP007759.1	1161559
CG	NZ_CP007762.1	194762	NZ_CP007759.1	1161765
CT	NZ_CP007762.1	194794	NZ_CP007759.1	1161797
GA	NZ_CP007762.1	194822	NZ_CP007759.1	1161825
AG	NZ_CP007762.1	195300	NZ_CP007759.1	1162296
AT	NZ_CP007762.1	195323	NZ_CP007759.1	1162319
GA	NZ_CP007762.1	195615	NZ_CP007759.1	1162611
CT	NZ_CP007762.1	195644	NZ_CP007759.1	1162640
AG	NZ_CP007762.1	196930	NZ_CP007759.1	1163925
GA	NZ_CP007762.1	196980	NZ_CP007759.1	1163975
CT	NZ_CP007762.1	197173	NZ_CP007759.1	1164168
TC	NZ_CP007762.1	197728	NZ_CP007759.1	1164723
GA	NZ_CP007762.1	198107	NZ_CP007759.1	1165102
CT	NZ_CP007762.1	198127	NZ_CP007759.1	1165122
CT	NZ_CP007762.1	199331	NZ_CP007759.1	1166321
CT	NZ_CP007762.1	199864	NZ_CP007759.1	1166854
CG	NZ_CP007762.1	199895	NZ_CP007759.1	1166885
AG	NZ_CP007762.1	199934	NZ_CP007759.1	1166924
CT	NZ_CP007762.1	200776	NZ_CP007759.1	1167766
CA	NZ_CP007762.1	201055	NZ_CP007759.1	1168045
GA	NZ_CP007762.1	201604	NZ_CP007759.1	1168594
TG	NZ_CP007762.1	202003	NZ_CP007759.1	1168993
AC	NZ_CP007762.1	202380	NZ_CP007759.1	1169370
TC	NZ_CP007762.1	202501	NZ_CP007759.1	1169491
CT	NZ_CP007762.1	202639	NZ_CP007759.1	1169629
GC	NZ_CP007762.1	202653	NZ_CP007759.1	1169643
AG	NZ_CP007762.1	202871	NZ_CP007759.1	1169861
CA	NZ_CP007762.1	204408	NZ_CP007759.1	1171398
CA	NZ_CP007762.1	204967	NZ_CP007759.1	1171957
AG	NZ_CP007762.1	205039	NZ_CP007759.1	1172029
CT	NZ_CP007762.1	205450	NZ_CP007759.1	1172440
TC	NZ_CP007762.1	206006	NZ_CP007759.1	1172996
CT	NZ_CP007762.1	206029	NZ_CP007759.1	1173019
TC	NZ_CP007762.1	206244	NZ_CP007759.1	1173234
CT	NZ_CP007762.1	206638	NZ_CP007759.1	1173628
AG	NZ_CP007762.1	206814	NZ_CP007759.1	1173804
GT	NZ_CP007762.1	207334	NZ_CP007759.1	1174324
GC	NZ_CP007762.1	208823	NZ_CP007759.1	1175813
TC	NZ_CP007762.1	208861	NZ_CP007759.1	1175851
TG	NZ_CP007762.1	209080	NZ_CP007759.1	1176070
CT	NZ_CP007762.1	209212	NZ_CP007759.1	1176202
CT	NZ_CP007762.1	209307	NZ_CP007759.1	1176297
CT	NZ_CP007762.1	210359	NZ_CP007759.1	1177358
TC	NZ_CP007762.1	210983	NZ_CP007759.1	1177982
AG	NZ_CP007762.1	211080	NZ_CP007759.1	1178079
AG	NZ_CP007762.1	211117	NZ_CP007759.1	1178118
AG	NZ_CP007762.1	211121	NZ_CP007759.1	1178122
AG	NZ_CP007762.1	211689	NZ_CP007759.1	1178690
GT	NZ_CP007762.1	211714	NZ_CP007759.1	1178715
CT	NZ_CP007762.1	212354	NZ_CP007759.1	1179356
GA	NZ_CP007762.1	212487	NZ_CP007759.1	1179489
GA	NZ_CP007762.1	212506	NZ_CP007759.1	1179508
GA	NZ_CP007762.1	212522	NZ_CP007759.1	1179524
CT	NZ_CP007762.1	212894	NZ_CP007759.1	1179891
CT	NZ_CP007762.1	212924	NZ_CP007759.1	1179921
AG	NZ_CP007762.1	213189	NZ_CP007759.1	1180186
CA	NZ_CP007762.1	213838	NZ_CP007759.1	1180835
AC	NZ_CP007762.1	213965	NZ_CP007759.1	1180962
AG	NZ_CP007762.1	214801	NZ_CP007759.1	1181798
CT	NZ_CP007762.1	215059	NZ_CP007759.1	1182056
TG	NZ_CP007762.1	215113	NZ_CP007759.1	1182110
AG	NZ_CP007762.1	215602	NZ_CP007759.1	1182599
CT	NZ_CP007762.1	215931	NZ_CP007759.1	1182928
CT	NZ_CP007762.1	216073	NZ_CP007759.1	1183070
TC	NZ_CP007762.1	217453	NZ_CP007759.1	1184450
CT	NZ_CP007762.1	218328	NZ_CP007759.1	1185324
TC	NZ_CP007762.1	218382	NZ_CP007759.1	1185378
GA	NZ_CP007762.1	218807	NZ_CP007759.1	1185803
CT	NZ_CP007762.1	219084	NZ_CP007759.1	1186080
CT	NZ_CP007762.1	219320	NZ_CP007759.1	1186316
TC	NZ_CP007762.1	220051	NZ_CP007759.1	1187047
AG	NZ_CP007762.1	221333	NZ_CP007759.1	1188329
CT	NZ_CP007762.1	221709	NZ_CP007759.1	1188705
GA	NZ_CP007762.1	222210	NZ_CP007759.1	1189206
GA	NZ_CP007762.1	223116	NZ_CP007759.1	1190112
TA	NZ_CP007762.1	223820	NZ_CP007759.1	1190815
TC	NZ_CP007762.1	224656	NZ_CP007759.1	1191651
AG	NZ_CP007762.1	225333	NZ_CP007759.1	1192328
CT	NZ_CP007762.1	225714	NZ_CP007759.1	1192709
AG	NZ_CP007762.1	225837	NZ_CP007759.1	1192832
TC	NZ_CP007762.1	227163	NZ_CP007759.1	1194158
TC	NZ_CP007762.1	227214	NZ_CP007759.1	1194209
AG	NZ_CP007762.1	227265	NZ_CP007759.1	1194260
TC	NZ_CP007762.1	228110	NZ_CP007759.1	1195105
CG	NZ_CP007762.1	228180	NZ_CP007759.1	1195175
AG	NZ_CP007762.1	228768	NZ_CP007759.1	1195763
CT	NZ_CP007762.1	229846	NZ_CP007759.1	1196841
GA	NZ_CP007762.1	230312	NZ_CP007759.1	1197307
CT	NZ_CP007762.1	230980	NZ_CP007759.1	1197967
CT	NZ_CP007762.1	230995	NZ_CP007759.1	1197982
TC	NZ_CP007762.1	231003	NZ_CP007759.1	1197990
CT	NZ_CP007762.1	231051	NZ_CP007759.1	1198038
GA	NZ_CP007762.1	231181	NZ_CP007759.1	1198168
TC	NZ_CP007762.1	231730	NZ_CP007759.1	1198717
CG	NZ_CP007762.1	231967	NZ_CP007759.1	1198954
AT	NZ_CP007762.1	232892	NZ_CP007759.1	1199879
AG	NZ_CP007762.1	233222	NZ_CP007759.1	1200209
TC	NZ_CP007762.1	233274	NZ_CP007759.1	1200261
CT	NZ_CP007762.1	233382	NZ_CP007759.1	1200369
TC	NZ_CP007762.1	234399	NZ_CP007759.1	1201387
AG	NZ_CP007762.1	234953	NZ_CP007759.1	1201941
AG	NZ_CP007762.1	235823	NZ_CP007759.1	1202811
GA	NZ_CP007762.1	236117	NZ_CP007759.1	1203105
GA	NZ_CP007762.1	236230	NZ_CP007759.1	1203218
CT	NZ_CP007762.1	237097	NZ_CP007759.1	1204085
GT	NZ_CP007762.1	238141	NZ_CP007759.1	1205128
TC	NZ_CP007762.1	238536	NZ_CP007759.1	1205538
GA	NZ_CP007762.1	239239	NZ_CP007759.1	1206241
TC	NZ_CP007762.1	239340	NZ_CP007759.1	1206343
CT	NZ_CP007762.1	240069	NZ_CP007759.1	271
AT	NZ_CP007762.1	240231	NZ_CP007759.1	433
GA	NZ_CP007762.1	240746	NZ_CP007759.1	948
CT	NZ_CP007762.1	241774	NZ_CP007759.1	1976
CT	NZ_CP007762.1	241968	NZ_CP007759.1	2170
AG	NZ_CP007762.1	242486	NZ_CP007759.1	2689
TC	NZ_CP007762.1	242506	NZ_CP007759.1	2709
TC	NZ_CP007762.1	242747	NZ_CP007759.1	2950
TC	NZ_CP007762.1	242897	NZ_CP007759.1	3100
CT	NZ_CP007762.1	244531	NZ_CP007759.1	4833
TG	NZ_CP007762.1	245151	NZ_CP007759.1	5453
CT	NZ_CP007762.1	245175	NZ_CP007759.1	5477
CT	NZ_CP007762.1	246132	NZ_CP007759.1	6434
CT	NZ_CP007762.1	246351	NZ_CP007759.1	6653
CT	NZ_CP007762.1	247968	NZ_CP007759.1	8270
CT	NZ_CP007762.1	248155	NZ_CP007759.1	8457
GA	NZ_CP007762.1	249185	NZ_CP007759.1	9487
GA	NZ_CP007762.1	249397	NZ_CP007759.1	9699
GT	NZ_CP007762.1	249929	NZ_CP007759.1	10231
AG	NZ_CP007762.1	250749	NZ_CP007759.1	11051
AG	NZ_CP007762.1	250919	NZ_CP007759.1	11221
CT	NZ_CP007762.1	251265	NZ_CP007759.1	11567
CT	NZ_CP007762.1	251703	NZ_CP007759.1	12005
AG	NZ_CP007762.1	251866	NZ_CP007759.1	12168
GA	NZ_CP007762.1	251895	NZ_CP007759.1	12197
TC	NZ_CP007762.1	252389	NZ_CP007759.1	12691
GA	NZ_CP007762.1	252405	NZ_CP007759.1	12707
CA	NZ_CP007762.1	252813	NZ_CP007759.1	13115
CT	NZ_CP007762.1	254128	NZ_CP007759.1	14430
CG	NZ_CP007762.1	254893	NZ_CP007759.1	15195
AG	NZ_CP007762.1	254895	NZ_CP007759.1	15197
TC	NZ_CP007762.1	254957	NZ_CP007759.1	15259
AG	NZ_CP007762.1	256237	NZ_CP007759.1	16539
GT	NZ_CP007762.1	256798	NZ_CP007759.1	17100
CA	NZ_CP007762.1	257875	NZ_CP007759.1	18177
AG	NZ_CP007762.1	257895	NZ_CP007759.1	18197
TG	NZ_CP007762.1	257911	NZ_CP007759.1	18213
GA	NZ_CP007762.1	258540	NZ_CP007759.1	18842
CT	NZ_CP007762.1	259383	NZ_CP007759.1	19685
CT	NZ_CP007762.1	259851	NZ_CP007759.1	20153
GA	NZ_CP007762.1	259910	NZ_CP007759.1	20212
GA	NZ_CP007762.1	260215	NZ_CP007759.1	20517
AG	NZ_CP007762.1	260473	NZ_CP007759.1	20775
GC	NZ_CP007762.1	260565	NZ_CP007759.1	20867
CT	NZ_CP007762.1	261481	NZ_CP007759.1	21783
TC	NZ_CP007762.1	261621	NZ_CP007759.1	21923
CT	NZ_CP007762.1	261739	NZ_CP007759.1	22041
GA	NZ_CP007762.1	261744	NZ_CP007759.1	22046
TC	NZ_CP007762.1	261754	NZ_CP007759.1	22056
TC	NZ_CP007762.1	261940	NZ_CP007759.1	22242
AC	NZ_CP007762.1	262038	NZ_CP007759.1	22340
TC	NZ_CP007762.1	262250	NZ_CP007759.1	22552
CT	NZ_CP007762.1	262440	NZ_CP007759.1	22742
TC	NZ_CP007762.1	262757	NZ_CP007759.1	23059
CT	NZ_CP007762.1	263140	NZ_CP007759.1	23442
CT	NZ_CP007762.1	264101	NZ_CP007759.1	24415
TC	NZ_CP007762.1	264411	NZ_CP007759.1	24725
TC	NZ_CP007762.1	264582	NZ_CP007759.1	24896
TC	NZ_CP007762.1	265590	NZ_CP007759.1	25904
CT	NZ_CP007762.1	266070	NZ_CP007759.1	26384
AG	NZ_CP007762.1	267063	NZ_CP007759.1	27379
AT	NZ_CP007762.1	268328	NZ_CP007759.1	28644
TC	NZ_CP007762.1	268889	NZ_CP007759.1	29206
CA	NZ_CP007762.1	269159	NZ_CP007759.1	29476
AG	NZ_CP007762.1	269933	NZ_CP007759.1	30250
TA	NZ_CP007762.1	270074	NZ_CP007759.1	30392
CT	NZ_CP007762.1	270308	NZ_CP007759.1	30626
CT	NZ_CP007762.1	270310	NZ_CP007759.1	30628
CT	NZ_CP007762.1	270359	NZ_CP007759.1	30677
AG	NZ_CP007762.1	270645	NZ_CP007759.1	30963
GA	NZ_CP007762.1	270831	NZ_CP007759.1	31149
GT	NZ_CP007762.1	270952	NZ_CP007759.1	31270
TC	NZ_CP007762.1	271949	NZ_CP007759.1	32267
TA	NZ_CP007762.1	272024	NZ_CP007759.1	32342
GA	NZ_CP007762.1	272733	NZ_CP007759.1	33051
GA	NZ_CP007762.1	273506	NZ_CP007759.1	33825
AG	NZ_CP007762.1	275738	NZ_CP007759.1	36057
GA	NZ_CP007762.1	276388	NZ_CP007759.1	36707
CT	NZ_CP007762.1	276519	NZ_CP007759.1	36838
GA	NZ_CP007762.1	276699	NZ_CP007759.1	37018
CT	NZ_CP007762.1	276941	NZ_CP007759.1	37260
AC	NZ_CP007762.1	277263	NZ_CP007759.1	37582
GA	NZ_CP007762.1	279152	NZ_CP007759.1	39471
TC	NZ_CP007762.1	279604	NZ_CP007759.1	39923
AG	NZ_CP007762.1	280058	NZ_CP007759.1	40377
AG	NZ_CP007762.1	280254	NZ_CP007759.1	40573
GA	NZ_CP007762.1	281042	NZ_CP007759.1	41361
CA	NZ_CP007762.1	281051	NZ_CP007759.1	41370
CA	NZ_CP007762.1	281166	NZ_CP007759.1	41485
CT	NZ_CP007762.1	281278	NZ_CP007759.1	41597
GT	NZ_CP007762.1	281390	NZ_CP007759.1	41709
TC	NZ_CP007762.1	281466	NZ_CP007759.1	41785
TC	NZ_CP007762.1	282070	NZ_CP007759.1	42389
TC	NZ_CP007762.1	282223	NZ_CP007759.1	42551
TC	NZ_CP007762.1	282327	NZ_CP007759.1	42655
TC	NZ_CP007762.1	282406	NZ_CP007759.1	42734
TC	NZ_CP007762.1	282868	NZ_CP007759.1	43196
CT	NZ_CP007762.1	282960	NZ_CP007759.1	43288
GC	NZ_CP007762.1	282986	NZ_CP007759.1	43314
GC	NZ_CP007762.1	283119	NZ_CP007759.1	43447
CT	NZ_CP007762.1	283369	NZ_CP007759.1	43697
GT	NZ_CP007762.1	283625	NZ_CP007759.1	43953
TC	NZ_CP007762.1	284154	NZ_CP007759.1	44482
CT	NZ_CP007762.1	284498	NZ_CP007759.1	44826
TC	NZ_CP007762.1	285259	NZ_CP007759.1	45587
GT	NZ_CP007762.1	285687	NZ_CP007759.1	46015
GA	NZ_CP007762.1	285781	NZ_CP007759.1	46110
GA	NZ_CP007762.1	286083	NZ_CP007759.1	46412
CT	NZ_CP007762.1	286363	NZ_CP007759.1	46694
GC	NZ_CP007762.1	286511	NZ_CP007759.1	46842
GA	NZ_CP007762.1	286597	NZ_CP007759.1	46928
CG	NZ_CP007762.1	286918	NZ_CP007759.1	47249
CT	NZ_CP007762.1	287343	NZ_CP007759.1	47674
CT	NZ_CP007762.1	287372	NZ_CP007759.1	47703
GA	NZ_CP007762.1	287385	NZ_CP007759.1	47716
TC	NZ_CP007762.1	287401	NZ_CP007759.1	47732
AG	NZ_CP007762.1	287412	NZ_CP007759.1	47743
GT	NZ_CP007762.1	287418	NZ_CP007759.1	47749
CT	NZ_CP007762.1	287424	NZ_CP007759.1	47765
AC	NZ_CP007762.1	287426	NZ_CP007759.1	47767
CT	NZ_CP007762.1	287431	NZ_CP007759.1	47772
AG	NZ_CP007762.1	287432	NZ_CP007759.1	47773
GC	NZ_CP007762.1	287440	NZ_CP007759.1	47781
CT	NZ_CP007762.1	287457	NZ_CP007759.1	47798
CG	NZ_CP007762.1	287475	NZ_CP007759.1	47816
TC	NZ_CP007762.1	287494	NZ_CP007759.1	47835
TC	NZ_CP007762.1	287496	NZ_CP007759.1	47837
CA	NZ_CP007762.1	287501	NZ_CP007759.1	47842
CT	NZ_CP007762.1	287503	NZ_CP007759.1	47844
GC	NZ_CP007762.1	287517	NZ_CP007759.1	47858
AT	NZ_CP007762.1	287521	NZ_CP007759.1	47862
AG	NZ_CP007762.1	287522	NZ_CP007759.1	47863
GA	NZ_CP007762.1	287524	NZ_CP007759.1	47865
AG	NZ_CP007762.1	287528	NZ_CP007759.1	47869
TC	NZ_CP007762.1	287532	NZ_CP007759.1	47873
CT	NZ_CP007762.1	287552	NZ_CP007759.1	47893
CA	NZ_CP007762.1	287560	NZ_CP007759.1	47901
AG	NZ_CP007762.1	287562	NZ_CP007759.1	47903
GA	NZ_CP007762.1	287584	NZ_CP007759.1	47925
GA	NZ_CP007762.1	287596	NZ_CP007759.1	47937
CT	NZ_CP007762.1	287601	NZ_CP007759.1	47942
CT	NZ_CP007762.1	288620	NZ_CP007759.1	48961
TC	NZ_CP007762.1	288769	NZ_CP007759.1	49110
TC	NZ_CP007762.1	289608	NZ_CP007759.1	49949
TC	NZ_CP007762.1	289849	NZ_CP007759.1	50190
AG	NZ_CP007762.1	290055	NZ_CP007759.1	50396
CA	NZ_CP007762.1	290131	NZ_CP007759.1	50472
GA	NZ_CP007762.1	290152	NZ_CP007759.1	50493
AG	NZ_CP007762.1	290376	NZ_CP007759.1	50717
AG	NZ_CP007762.1	290828	NZ_CP007759.1	69264
AC	NZ_CP007762.1	291476	NZ_CP007759.1	69912
TC	NZ_CP007762.1	291746	NZ_CP007759.1	70182
GA	NZ_CP007762.1	292202	NZ_CP007759.1	70638
AG	NZ_CP007762.1	292223	NZ_CP007759.1	70659
TC	NZ_CP007762.1	292348	NZ_CP007759.1	70784
AG	NZ_CP007762.1	292389	NZ_CP007759.1	70825
TC	NZ_CP007762.1	292427	NZ_CP007759.1	70863
CT	NZ_CP007762.1	292837	NZ_CP007759.1	71273
TG	NZ_CP007762.1	293287	NZ_CP007759.1	71723
AG	NZ_CP007762.1	293293	NZ_CP007759.1	71729
TG	NZ_CP007762.1	293450	NZ_CP007759.1	71886
GA	NZ_CP007762.1	294920	NZ_CP007759.1	73356
GA	NZ_CP007762.1	295433	NZ_CP007759.1	73869
TC	NZ_CP007762.1	296545	NZ_CP007759.1	74981
AG	NZ_CP007762.1	297513	NZ_CP007759.1	75949
CT	NZ_CP007762.1	298487	NZ_CP007759.1	76922
TC	NZ_CP007762.1	298587	NZ_CP007759.1	77022
CT	NZ_CP007762.1	298742	NZ_CP007759.1	77177
AG	NZ_CP007762.1	298877	NZ_CP007759.1	77312
GA	NZ_CP007762.1	299289	NZ_CP007759.1	77724
CT	NZ_CP007762.1	299432	NZ_CP007759.1	77867
TC	NZ_CP007762.1	299470	NZ_CP007759.1	77905
AG	NZ_CP007762.1	300209	NZ_CP007759.1	78644
CT	NZ_CP007762.1	300312	NZ_CP007759.1	78747
GT	NZ_CP007762.1	300350	NZ_CP007759.1	78785
AG	NZ_CP007762.1	300547	NZ_CP007759.1	78982
TC	NZ_CP007762.1	300555	NZ_CP007759.1	78990
GA	NZ_CP007762.1	300848	NZ_CP007759.1	79283
AG	NZ_CP007762.1	301065	NZ_CP007759.1	79500
GA	NZ_CP007762.1	301269	NZ_CP007759.1	79704
TC	NZ_CP007762.1	301585	NZ_CP007759.1	80020
GA	NZ_CP007762.1	302595	NZ_CP007759.1	81030
CT	NZ_CP007762.1	302828	NZ_CP007759.1	81263
AG	NZ_CP007762.1	303286	NZ_CP007759.1	81721
CG	NZ_CP007762.1	303670	NZ_CP007759.1	82105
GA	NZ_CP007762.1	304001	NZ_CP007759.1	82444
GA	NZ_CP007762.1	304172	NZ_CP007759.1	82615
CT	NZ_CP007762.1	304315	NZ_CP007759.1	82758
CT	NZ_CP007762.1	304634	NZ_CP007759.1	83077
CG	NZ_CP007762.1	306078	NZ_CP007759.1	84521
GA	NZ_CP007762.1	306534	NZ_CP007759.1	84977
GC	NZ_CP007762.1	306579	NZ_CP007759.1	85022
TC	NZ_CP007762.1	306789	NZ_CP007759.1	85232
TC	NZ_CP007762.1	307187	NZ_CP007759.1	85630
CT	NZ_CP007762.1	307396	NZ_CP007759.1	85839
AG	NZ_CP007762.1	308839	NZ_CP007759.1	87282
GA	NZ_CP007762.1	309070	NZ_CP007759.1	87513
GA	NZ_CP007762.1	309830	NZ_CP007759.1	88273
AT	NZ_CP007762.1	310142	NZ_CP007759.1	88585
GA	NZ_CP007762.1	310258	NZ_CP007759.1	88701
GA	NZ_CP007762.1	310442	NZ_CP007759.1	88885
TA	NZ_CP007762.1	311262	NZ_CP007759.1	89704
CT	NZ_CP007762.1	311288	NZ_CP007759.1	89730
CG	NZ_CP007762.1	311316	NZ_CP007759.1	89758
GA	NZ_CP007762.1	311461	NZ_CP007759.1	89903
GA	NZ_CP007762.1	311826	NZ_CP007759.1	90268
AC	NZ_CP007762.1	312031	NZ_CP007759.1	90473
GA	NZ_CP007762.1	312317	NZ_CP007759.1	90759
CT	NZ_CP007762.1	312820	NZ_CP007759.1	91262
CT	NZ_CP007762.1	312838	NZ_CP007759.1	91280
TC	NZ_CP007762.1	312847	NZ_CP007759.1	91289
CG	NZ_CP007762.1	313824	NZ_CP007759.1	92267
TC	NZ_CP007762.1	314605	NZ_CP007759.1	93048
AG	NZ_CP007762.1	316093	NZ_CP007759.1	94535
TC	NZ_CP007762.1	316610	NZ_CP007759.1	95052
CT	NZ_CP007762.1	317507	NZ_CP007759.1	95949
TA	NZ_CP007762.1	317651	NZ_CP007759.1	96093
CT	NZ_CP007762.1	317987	NZ_CP007759.1	96429
CT	NZ_CP007762.1	318293	NZ_CP007759.1	96735
AG	NZ_CP007762.1	318601	NZ_CP007759.1	97043
TC	NZ_CP007762.1	318685	NZ_CP007759.1	97127
AG	NZ_CP007762.1	319343	NZ_CP007759.1	97785
CT	NZ_CP007762.1	319592	NZ_CP007759.1	98034
GA	NZ_CP007762.1	319830	NZ_CP007759.1	98272
GA	NZ_CP007762.1	319969	NZ_CP007759.1	98411
AG	NZ_CP007762.1	320154	NZ_CP007759.1	98596
CT	NZ_CP007762.1	320199	NZ_CP007759.1	98641
TC	NZ_CP007762.1	320411	NZ_CP007759.1	98853
AC	NZ_CP007762.1	320474	NZ_CP007759.1	98916
TG	NZ_CP007762.1	320748	NZ_CP007759.1	99190
AG	NZ_CP007762.1	321633	NZ_CP007759.1	100075
CT	NZ_CP007762.1	322077	NZ_CP007759.1	100519
CG	NZ_CP007762.1	322207	NZ_CP007759.1	100649
GA	NZ_CP007762.1	322224	NZ_CP007759.1	100666
TC	NZ_CP007762.1	322909	NZ_CP007759.1	101351
AG	NZ_CP007762.1	322944	NZ_CP007759.1	101386
GA	NZ_CP007762.1	323135	NZ_CP007759.1	101577
AG	NZ_CP007762.1	323698	NZ_CP007759.1	102140
TA	NZ_CP007762.1	323987	NZ_CP007759.1	102429
TC	NZ_CP007762.1	324540	NZ_CP007759.1	102982
CG	NZ_CP007762.1	324544	NZ_CP007759.1	102986
TC	NZ_CP007762.1	325143	NZ_CP007759.1	103585
AG	NZ_CP007762.1	325253	NZ_CP007759.1	103695
TC	NZ_CP007762.1	325717	NZ_CP007759.1	104159
CT	NZ_CP007762.1	326446	NZ_CP007759.1	104888
AG	NZ_CP007762.1	326831	NZ_CP007759.1	105273
TC	NZ_CP007762.1	326879	NZ_CP007759.1	105321
AG	NZ_CP007762.1	327075	NZ_CP007759.1	105517
GA	NZ_CP007762.1	327161	NZ_CP007759.1	105603
CT	NZ_CP007762.1	327755	NZ_CP007759.1	106197
AT	NZ_CP007762.1	327984	NZ_CP007759.1	106426
CT	NZ_CP007762.1	328331	NZ_CP007759.1	106773
CT	NZ_CP007762.1	328947	NZ_CP007759.1	107389
AG	NZ_CP007762.1	329256	NZ_CP007759.1	107698
CA	NZ_CP007762.1	330148	NZ_CP007759.1	108590
GA	NZ_CP007762.1	330270	NZ_CP007759.1	108712
CT	NZ_CP007762.1	330471	NZ_CP007759.1	108913
GA	NZ_CP007762.1	330853	NZ_CP007759.1	109295
AG	NZ_CP007762.1	330856	NZ_CP007759.1	109298
TC	NZ_CP007762.1	332099	NZ_CP007759.1	110542
TC	NZ_CP007762.1	332245	NZ_CP007759.1	110688
TC	NZ_CP007762.1	332616	NZ_CP007759.1	111059
GC	NZ_CP007762.1	332729	NZ_CP007759.1	111172
GA	NZ_CP007762.1	332958	NZ_CP007759.1	111401
TC	NZ_CP007762.1	334757	NZ_CP007759.1	113200
CT	NZ_CP007762.1	335412	NZ_CP007759.1	113855
AG	NZ_CP007762.1	335802	NZ_CP007759.1	114245
AG	NZ_CP007762.1	336306	NZ_CP007759.1	114749
AG	NZ_CP007762.1	336586	NZ_CP007759.1	115029
CT	NZ_CP007762.1	336792	NZ_CP007759.1	115307
AG	NZ_CP007762.1	336921	NZ_CP007759.1	115436
TC	NZ_CP007762.1	337154	NZ_CP007759.1	115669
AG	NZ_CP007762.1	337342	NZ_CP007759.1	115857
AG	NZ_CP007762.1	337926	NZ_CP007759.1	116441
TC	NZ_CP007762.1	338260	NZ_CP007759.1	116775
GT	NZ_CP007762.1	338353	NZ_CP007759.1	116868
AG	NZ_CP007762.1	338382	NZ_CP007759.1	116897
CT	NZ_CP007762.1	338459	NZ_CP007759.1	116974
TC	NZ_CP007762.1	338504	NZ_CP007759.1	117019
CA	NZ_CP007762.1	339261	NZ_CP007759.1	117776
TC	NZ_CP007762.1	339273	NZ_CP007759.1	117788
CT	NZ_CP007762.1	339528	NZ_CP007759.1	118043
TC	NZ_CP007762.1	339786	NZ_CP007759.1	118301
GC	NZ_CP007762.1	340075	NZ_CP007759.1	118590
TA	NZ_CP007762.1	340505	NZ_CP007759.1	119020
GA	NZ_CP007762.1	340542	NZ_CP007759.1	119057
AG	NZ_CP007762.1	341290	NZ_CP007759.1	119805
AG	NZ_CP007762.1	341415	NZ_CP007759.1	119930
CT	NZ_CP007762.1	341483	NZ_CP007759.1	119998
AT	NZ_CP007762.1	341787	NZ_CP007759.1	120302
TC	NZ_CP007762.1	342441	NZ_CP007759.1	120956
GA	NZ_CP007762.1	343011	NZ_CP007759.1	121526
TA	NZ_CP007762.1	343497	NZ_CP007759.1	122018
TC	NZ_CP007762.1	344356	NZ_CP007759.1	122877
CT	NZ_CP007762.1	344967	NZ_CP007759.1	123488
CT	NZ_CP007762.1	346173	NZ_CP007759.1	124694
TC	NZ_CP007762.1	346715	NZ_CP007759.1	125236
GC	NZ_CP007762.1	347769	NZ_CP007759.1	126290
TC	NZ_CP007762.1	348115	NZ_CP007759.1	126636
CT	NZ_CP007762.1	348846	NZ_CP007759.1	127367
TC	NZ_CP007762.1	348867	NZ_CP007759.1	127388
TC	NZ_CP007762.1	349294	NZ_CP007759.1	127815
CT	NZ_CP007762.1	349332	NZ_CP007759.1	127853
AT	NZ_CP007762.1	349377	NZ_CP007759.1	127898
CT	NZ_CP007762.1	349829	NZ_CP007759.1	128350
GA	NZ_CP007762.1	350349	NZ_CP007759.1	128870
CT	NZ_CP007762.1	350469	NZ_CP007759.1	128990
TC	NZ_CP007762.1	351004	NZ_CP007759.1	129525
CT	NZ_CP007762.1	351014	NZ_CP007759.1	129535
CG	NZ_CP007762.1	351123	NZ_CP007759.1	129644
GT	NZ_CP007762.1	352252	NZ_CP007759.1	130773
CT	NZ_CP007762.1	352724	NZ_CP007759.1	131245
TC	NZ_CP007762.1	353176	NZ_CP007759.1	131697
GA	NZ_CP007762.1	353627	NZ_CP007759.1	132148
AT	NZ_CP007762.1	353828	NZ_CP007759.1	132349
AG	NZ_CP007762.1	354129	NZ_CP007759.1	132650
CT	NZ_CP007762.1	354612	NZ_CP007759.1	133134
GT	NZ_CP007762.1	354965	NZ_CP007759.1	133487
AG	NZ_CP007762.1	355494	NZ_CP007759.1	134016
CA	NZ_CP007762.1	355992	NZ_CP007759.1	134514
CG	NZ_CP007762.1	356420	NZ_CP007759.1	134942
AG	NZ_CP007762.1	356439	NZ_CP007759.1	134961
TG	NZ_CP007762.1	356605	NZ_CP007759.1	135127
TC	NZ_CP007762.1	356839	NZ_CP007759.1	135361
CA	NZ_CP007762.1	357076	NZ_CP007759.1	135598
TC	NZ_CP007762.1	357491	NZ_CP007759.1	136013
GA	NZ_CP007762.1	357533	NZ_CP007759.1	136055
GA	NZ_CP007762.1	358541	NZ_CP007759.1	137063
GA	NZ_CP007762.1	358618	NZ_CP007759.1	137140
CT	NZ_CP007762.1	359046	NZ_CP007759.1	137568
TG	NZ_CP007762.1	359095	NZ_CP007759.1	137617
AG	NZ_CP007762.1	359269	NZ_CP007759.1	137791
AG	NZ_CP007762.1	359380	NZ_CP007759.1	137902
AG	NZ_CP007762.1	360411	NZ_CP007759.1	138933
TC	NZ_CP007762.1	360864	NZ_CP007759.1	139386
GA	NZ_CP007762.1	361230	NZ_CP007759.1	139752
AT	NZ_CP007762.1	361504	NZ_CP007759.1	140027
AG	NZ_CP007762.1	362392	NZ_CP007759.1	140915
CT	NZ_CP007762.1	363533	NZ_CP007759.1	142056
AG	NZ_CP007762.1	363998	NZ_CP007759.1	142522
AG	NZ_CP007762.1	364453	NZ_CP007759.1	142977
AG	NZ_CP007762.1	364995	NZ_CP007759.1	143519
CT	NZ_CP007762.1	365014	NZ_CP007759.1	143538
TC	NZ_CP007762.1	365169	NZ_CP007759.1	143693
AC	NZ_CP007762.1	365300	NZ_CP007759.1	143824
CT	NZ_CP007762.1	365947	NZ_CP007759.1	144471
CT	NZ_CP007762.1	365982	NZ_CP007759.1	144506
TC	NZ_CP007762.1	366442	NZ_CP007759.1	144966
CT	NZ_CP007762.1	366958	NZ_CP007759.1	145482
GC	NZ_CP007762.1	367051	NZ_CP007759.1	145575
GC	NZ_CP007762.1	367250	NZ_CP007759.1	145774
GA	NZ_CP007762.1	367401	NZ_CP007759.1	145925
CT	NZ_CP007762.1	367451	NZ_CP007759.1	145975
AT	NZ_CP007762.1	367607	NZ_CP007759.1	146131
TC	NZ_CP007762.1	368189	NZ_CP007759.1	146714
AG	NZ_CP007762.1	368750	NZ_CP007759.1	147275
AT	NZ_CP007762.1	368914	NZ_CP007759.1	147439
AG	NZ_CP007762.1	369039	NZ_CP007759.1	147564
AG	NZ_CP007762.1	369284	NZ_CP007759.1	147809
GA	NZ_CP007762.1	369911	NZ_CP007759.1	148436
AG	NZ_CP007762.1	370658	NZ_CP007759.1	149183
GA	NZ_CP007762.1	371605	NZ_CP007759.1	150130
GA	NZ_CP007762.1	373033	NZ_CP007759.1	151557
CT	NZ_CP007762.1	373169	NZ_CP007759.1	151693
TA	NZ_CP007762.1	373236	NZ_CP007759.1	151760
TG	NZ_CP007762.1	373340	NZ_CP007759.1	151864
AC	NZ_CP007762.1	373376	NZ_CP007759.1	151900
CT	NZ_CP007762.1	373493	NZ_CP007759.1	152017
CT	NZ_CP007762.1	373847	NZ_CP007759.1	152371
GA	NZ_CP007762.1	374258	NZ_CP007759.1	152782
CG	NZ_CP007762.1	374273	NZ_CP007759.1	152797
CT	NZ_CP007762.1	375390	NZ_CP007759.1	153914
CA	NZ_CP007762.1	375408	NZ_CP007759.1	153932
GA	NZ_CP007762.1	375585	NZ_CP007759.1	154109
CG	NZ_CP007762.1	375739	NZ_CP007759.1	154263
GA	NZ_CP007762.1	375906	NZ_CP007759.1	154430
AG	NZ_CP007762.1	376286	NZ_CP007759.1	154810
AC	NZ_CP007762.1	376762	NZ_CP007759.1	155286
GA	NZ_CP007762.1	376776	NZ_CP007759.1	155300
GA	NZ_CP007762.1	376804	NZ_CP007759.1	155328
CT	NZ_CP007762.1	376912	NZ_CP007759.1	155436
TC	NZ_CP007762.1	376987	NZ_CP007759.1	155511
CA	NZ_CP007762.1	377023	NZ_CP007759.1	155547
GA	NZ_CP007762.1	377515	NZ_CP007759.1	156039
CT	NZ_CP007762.1	377596	NZ_CP007759.1	156120
TC	NZ_CP007762.1	377656	NZ_CP007759.1	156180
AG	NZ_CP007762.1	378150	NZ_CP007759.1	156674
GA	NZ_CP007762.1	378507	NZ_CP007759.1	157031
TC	NZ_CP007762.1	378598	NZ_CP007759.1	157122
TC	NZ_CP007762.1	378893	NZ_CP007759.1	157417
TC	NZ_CP007762.1	379242	NZ_CP007759.1	157766
CT	NZ_CP007762.1	380048	NZ_CP007759.1	158559
TC	NZ_CP007762.1	380295	NZ_CP007759.1	158806
GA	NZ_CP007762.1	380968	NZ_CP007759.1	159479
GT	NZ_CP007762.1	381332	NZ_CP007759.1	159843
GA	NZ_CP007762.1	381367	NZ_CP007759.1	159878
GC	NZ_CP007762.1	381546	NZ_CP007759.1	160057
AG	NZ_CP007762.1	381919	NZ_CP007759.1	160430
TG	NZ_CP007762.1	382245	NZ_CP007759.1	160756
AG	NZ_CP007762.1	382438	NZ_CP007759.1	160949
GA	NZ_CP007762.1	383070	NZ_CP007759.1	161581
TC	NZ_CP007762.1	383579	NZ_CP007759.1	162090
AC	NZ_CP007762.1	384214	NZ_CP007759.1	162725
TC	NZ_CP007762.1	384308	NZ_CP007759.1	162819
TC	NZ_CP007762.1	384467	NZ_CP007759.1	162993
TC	NZ_CP007762.1	384947	NZ_CP007759.1	163488
TC	NZ_CP007762.1	384981	NZ_CP007759.1	163522
TA	NZ_CP007762.1	385090	NZ_CP007759.1	163631
GA	NZ_CP007762.1	385945	NZ_CP007759.1	164488
TG	NZ_CP007762.1	386089	NZ_CP007759.1	164632
CT	NZ_CP007762.1	386364	NZ_CP007759.1	164907
CT	NZ_CP007762.1	386448	NZ_CP007759.1	164991
TC	NZ_CP007762.1	388237	NZ_CP007759.1	166780
CT	NZ_CP007762.1	388812	NZ_CP007759.1	167355
AG	NZ_CP007762.1	389661	NZ_CP007759.1	168204
TC	NZ_CP007762.1	389856	NZ_CP007759.1	168387
GA	NZ_CP007762.1	390079	NZ_CP007759.1	168610
GA	NZ_CP007762.1	390359	NZ_CP007759.1	168890
GA	NZ_CP007762.1	390691	NZ_CP007759.1	169221
AT	NZ_CP007762.1	390779	NZ_CP007759.1	169309
AG	NZ_CP007762.1	391817	NZ_CP007759.1	170347
AG	NZ_CP007762.1	392061	NZ_CP007759.1	170591
GC	NZ_CP007762.1	392685	NZ_CP007759.1	171215
AG	NZ_CP007762.1	393208	NZ_CP007759.1	171738
TC	NZ_CP007762.1	393305	NZ_CP007759.1	171835
TC	NZ_CP007762.1	393640	NZ_CP007759.1	172170
GA	NZ_CP007762.1	393725	NZ_CP007759.1	172255
TC	NZ_CP007762.1	394517	NZ_CP007759.1	173076
GA	NZ_CP007762.1	394604	NZ_CP007759.1	173163
CT	NZ_CP007762.1	394801	NZ_CP007759.1	173360
AG	NZ_CP007762.1	395114	NZ_CP007759.1	173673
CT	NZ_CP007762.1	395384	NZ_CP007759.1	173943
TC	NZ_CP007762.1	395594	NZ_CP007759.1	174153
AG	NZ_CP007762.1	396048	NZ_CP007759.1	174607
TG	NZ_CP007762.1	398197	NZ_CP007759.1	174608
AG	NZ_CP007762.1	397343	NZ_CP007759.1	175462
GA	NZ_CP007762.1	396958	NZ_CP007759.1	175847
CA	NZ_CP007762.1	396820	NZ_CP007759.1	175985
TC	NZ_CP007762.1	398256	NZ_CP007759.1	176815
GA	NZ_CP007762.1	399292	NZ_CP007759.1	177851
TC	NZ_CP007762.1	399496	NZ_CP007759.1	178055
GT	NZ_CP007762.1	399514	NZ_CP007759.1	178073
AG	NZ_CP007762.1	399867	NZ_CP007759.1	178426
TC	NZ_CP007762.1	400176	NZ_CP007759.1	178735
TC	NZ_CP007762.1	400310	NZ_CP007759.1	178869
GA	NZ_CP007762.1	400341	NZ_CP007759.1	178900
TA	NZ_CP007762.1	400758	NZ_CP007759.1	179317
GA	NZ_CP007762.1	400950	NZ_CP007759.1	179509
AG	NZ_CP007762.1	401508	NZ_CP007759.1	180067
TC	NZ_CP007762.1	401713	NZ_CP007759.1	180272
AG	NZ_CP007762.1	405335	NZ_CP007759.1	183895
GA	NZ_CP007762.1	406148	NZ_CP007759.1	184708
CT	NZ_CP007762.1	407041	NZ_CP007759.1	185601
CT	NZ_CP007762.1	407066	NZ_CP007759.1	185626
GT	NZ_CP007762.1	407085	NZ_CP007759.1	185645
CT	NZ_CP007762.1	407395	NZ_CP007759.1	185955
CT	NZ_CP007762.1	407649	NZ_CP007759.1	186209
TC	NZ_CP007762.1	408347	NZ_CP007759.1	186907
TC	NZ_CP007762.1	408430	NZ_CP007759.1	186990
CT	NZ_CP007762.1	408785	NZ_CP007759.1	187345
AG	NZ_CP007762.1	408836	NZ_CP007759.1	187396
GA	NZ_CP007762.1	408899	NZ_CP007759.1	187459
AG	NZ_CP007762.1	409450	NZ_CP007759.1	188010
GA	NZ_CP007762.1	409654	NZ_CP007759.1	188214
TC	NZ_CP007762.1	410025	NZ_CP007759.1	188585
TC	NZ_CP007762.1	412008	NZ_CP007759.1	190568
AG	NZ_CP007762.1	412516	NZ_CP007759.1	191076
AC	NZ_CP007762.1	413120	NZ_CP007759.1	191680
TC	NZ_CP007762.1	413293	NZ_CP007759.1	191853
CT	NZ_CP007762.1	413932	NZ_CP007759.1	192492
GA	NZ_CP007762.1	414043	NZ_CP007759.1	192603
TC	NZ_CP007762.1	414203	NZ_CP007759.1	192763
TC	NZ_CP007762.1	414204	NZ_CP007759.1	192764
TC	NZ_CP007762.1	414245	NZ_CP007759.1	192805
CT	NZ_CP007762.1	414490	NZ_CP007759.1	193050
AT	NZ_CP007762.1	414866	NZ_CP007759.1	193426
GA	NZ_CP007762.1	415139	NZ_CP007759.1	193699
AG	NZ_CP007762.1	415372	NZ_CP007759.1	193932
GA	NZ_CP007762.1	416332	NZ_CP007759.1	194892
GA	NZ_CP007762.1	416880	NZ_CP007759.1	195440
AC	NZ_CP007762.1	417246	NZ_CP007759.1	195806
CT	NZ_CP007762.1	418189	NZ_CP007759.1	196749
GC	NZ_CP007762.1	421031	NZ_CP007759.1	199592
CG	NZ_CP007762.1	421248	NZ_CP007759.1	199809
TC	NZ_CP007762.1	422042	NZ_CP007759.1	200603
GA	NZ_CP007762.1	422136	NZ_CP007759.1	200697
GA	NZ_CP007762.1	422340	NZ_CP007759.1	200901
GA	NZ_CP007762.1	423014	NZ_CP007759.1	201575
CA	NZ_CP007762.1	423193	NZ_CP007759.1	201754
GA	NZ_CP007762.1	423255	NZ_CP007759.1	201816
TC	NZ_CP007762.1	423462	NZ_CP007759.1	202023
TC	NZ_CP007762.1	423657	NZ_CP007759.1	202218
TG	NZ_CP007762.1	423887	NZ_CP007759.1	202448
CT	NZ_CP007762.1	424314	NZ_CP007759.1	202875
TC	NZ_CP007762.1	424542	NZ_CP007759.1	203103
AG	NZ_CP007762.1	424596	NZ_CP007759.1	203157
CT	NZ_CP007762.1	424738	NZ_CP007759.1	203299
GA	NZ_CP007762.1	424926	NZ_CP007759.1	203487
GA	NZ_CP007762.1	425249	NZ_CP007759.1	203810
CT	NZ_CP007762.1	425587	NZ_CP007759.1	204148
AG	NZ_CP007762.1	427011	NZ_CP007759.1	205572
TC	NZ_CP007762.1	427262	NZ_CP007759.1	205823
TC	NZ_CP007762.1	427391	NZ_CP007759.1	205952
AC	NZ_CP007762.1	427474	NZ_CP007759.1	206035
CT	NZ_CP007762.1	427833	NZ_CP007759.1	206394
AT	NZ_CP007762.1	427850	NZ_CP007759.1	206411
GA	NZ_CP007762.1	428265	NZ_CP007759.1	206826
GT	NZ_CP007762.1	428488	NZ_CP007759.1	207049
GT	NZ_CP007762.1	429159	NZ_CP007759.1	207720
CG	NZ_CP007762.1	429161	NZ_CP007759.1	207722
TC	NZ_CP007762.1	429505	NZ_CP007759.1	208066
GA	NZ_CP007762.1	429741	NZ_CP007759.1	208302
TC	NZ_CP007762.1	429818	NZ_CP007759.1	208379
GA	NZ_CP007762.1	430174	NZ_CP007759.1	208735
GA	NZ_CP007762.1	430242	NZ_CP007759.1	208803
TC	NZ_CP007762.1	430620	NZ_CP007759.1	209181
TC	NZ_CP007762.1	430837	NZ_CP007759.1	209398
GA	NZ_CP007762.1	431834	NZ_CP007759.1	210395
CT	NZ_CP007762.1	431865	NZ_CP007759.1	210426
TC	NZ_CP007762.1	432102	NZ_CP007759.1	210663
GA	NZ_CP007762.1	432322	NZ_CP007759.1	210883
AG	NZ_CP007762.1	432680	NZ_CP007759.1	211241
CT	NZ_CP007762.1	433224	NZ_CP007759.1	211785
AG	NZ_CP007762.1	433501	NZ_CP007759.1	212062
TC	NZ_CP007762.1	433827	NZ_CP007759.1	212388
GA	NZ_CP007762.1	434177	NZ_CP007759.1	212738
AG	NZ_CP007762.1	434242	NZ_CP007759.1	212803
TC	NZ_CP007762.1	434307	NZ_CP007759.1	212868
GC	NZ_CP007762.1	434637	NZ_CP007759.1	213198
GA	NZ_CP007762.1	435493	NZ_CP007759.1	214054
GA	NZ_CP007762.1	435641	NZ_CP007759.1	214202
AG	NZ_CP007762.1	436397	NZ_CP007759.1	214958
AG	NZ_CP007762.1	436439	NZ_CP007759.1	215000
CT	NZ_CP007762.1	438717	NZ_CP007759.1	217278
CT	NZ_CP007762.1	439006	NZ_CP007759.1	217567
GA	NZ_CP007762.1	440272	NZ_CP007759.1	218833
AG	NZ_CP007762.1	441387	NZ_CP007759.1	219948
TC	NZ_CP007762.1	441834	NZ_CP007759.1	220395
GC	NZ_CP007762.1	442247	NZ_CP007759.1	220808
GA	NZ_CP007762.1	442908	NZ_CP007759.1	221469
GA	NZ_CP007762.1	443533	NZ_CP007759.1	222094
AC	NZ_CP007762.1	444136	NZ_CP007759.1	222697
TG	NZ_CP007762.1	444200	NZ_CP007759.1	222761
CA	NZ_CP007762.1	444439	NZ_CP007759.1	223000
TC	NZ_CP007762.1	444874	NZ_CP007759.1	223435
AG	NZ_CP007762.1	444943	NZ_CP007759.1	223504
TC	NZ_CP007762.1	445082	NZ_CP007759.1	223643
TC	NZ_CP007762.1	446210	NZ_CP007759.1	224771
AG	NZ_CP007762.1	447146	NZ_CP007759.1	225707
GC	NZ_CP007762.1	447355	NZ_CP007759.1	225916
TC	NZ_CP007762.1	447722	NZ_CP007759.1	226283
GC	NZ_CP007762.1	448015	NZ_CP007759.1	226574
AG	NZ_CP007762.1	448246	NZ_CP007759.1	226805
TA	NZ_CP007762.1	448283	NZ_CP007759.1	226842
AG	NZ_CP007762.1	448388	NZ_CP007759.1	226947
GA	NZ_CP007762.1	449024	NZ_CP007759.1	227583
AG	NZ_CP007762.1	450274	NZ_CP007759.1	228833
TC	NZ_CP007762.1	451718	NZ_CP007759.1	231247
GT	NZ_CP007762.1	451814	NZ_CP007759.1	231343
GA	NZ_CP007762.1	452472	NZ_CP007759.1	232008
TC	NZ_CP007762.1	452676	NZ_CP007759.1	232213
TC	NZ_CP007762.1	453214	NZ_CP007759.1	232751
CT	NZ_CP007762.1	453386	NZ_CP007759.1	232923
CT	NZ_CP007762.1	453494	NZ_CP007759.1	233031
TG	NZ_CP007762.1	453495	NZ_CP007759.1	233032
GT	NZ_CP007762.1	453952	NZ_CP007759.1	233489
GA	NZ_CP007762.1	454013	NZ_CP007759.1	233550
TC	NZ_CP007762.1	455478	NZ_CP007759.1	235015
AG	NZ_CP007762.1	456117	NZ_CP007759.1	235655
TC	NZ_CP007762.1	456303	NZ_CP007759.1	235841
TC	NZ_CP007762.1	457801	NZ_CP007759.1	237331
TC	NZ_CP007762.1	458034	NZ_CP007759.1	237564
AT	NZ_CP007762.1	458489	NZ_CP007759.1	238026
CT	NZ_CP007762.1	458938	NZ_CP007759.1	238476
TC	NZ_CP007762.1	459120	NZ_CP007759.1	238658
AC	NZ_CP007762.1	459123	NZ_CP007759.1	238661
GA	NZ_CP007762.1	459396	NZ_CP007759.1	238933
TC	NZ_CP007762.1	459505	NZ_CP007759.1	239042
CT	NZ_CP007762.1	459543	NZ_CP007759.1	239080
GA	NZ_CP007762.1	459659	NZ_CP007759.1	239196
CT	NZ_CP007762.1	459778	NZ_CP007759.1	239315
TC	NZ_CP007762.1	459779	NZ_CP007759.1	239316
CA	NZ_CP007762.1	459896	NZ_CP007759.1	239433
GA	NZ_CP007762.1	459976	NZ_CP007759.1	239513
CA	NZ_CP007762.1	460257	NZ_CP007759.1	239794
GA	NZ_CP007762.1	460294	NZ_CP007759.1	239831
AG	NZ_CP007762.1	460296	NZ_CP007759.1	239833
TC	NZ_CP007762.1	460325	NZ_CP007759.1	239862
TC	NZ_CP007762.1	460326	NZ_CP007759.1	239863
CT	NZ_CP007762.1	460378	NZ_CP007759.1	239915
GA	NZ_CP007762.1	461366	NZ_CP007759.1	240903
AC	NZ_CP007762.1	461475	NZ_CP007759.1	241012
CT	NZ_CP007762.1	461842	NZ_CP007759.1	241379
CA	NZ_CP007762.1	462325	NZ_CP007759.1	241862
CG	NZ_CP007762.1	462755	NZ_CP007759.1	242292
CG	NZ_CP007762.1	463161	NZ_CP007759.1	242698
TG	NZ_CP007762.1	463575	NZ_CP007759.1	243112
TC	NZ_CP007762.1	464845	NZ_CP007759.1	244382
GC	NZ_CP007762.1	465303	NZ_CP007759.1	244840
AG	NZ_CP007762.1	466159	NZ_CP007759.1	245696
CT	NZ_CP007762.1	466244	NZ_CP007759.1	245781
GA	NZ_CP007762.1	466909	NZ_CP007759.1	246447
AT	NZ_CP007762.1	467558	NZ_CP007759.1	247096
AG	NZ_CP007762.1	467821	NZ_CP007759.1	247359
CG	NZ_CP007762.1	468048	NZ_CP007759.1	247586
CT	NZ_CP007762.1	468053	NZ_CP007759.1	247591
GA	NZ_CP007762.1	468812	NZ_CP007759.1	248350
AG	NZ_CP007762.1	468845	NZ_CP007759.1	248383
AG	NZ_CP007762.1	469629	NZ_CP007759.1	249167
AG	NZ_CP007762.1	469691	NZ_CP007759.1	249229
TG	NZ_CP007762.1	469862	NZ_CP007759.1	249401
GA	NZ_CP007762.1	470111	NZ_CP007759.1	249651
TG	NZ_CP007762.1	470327	NZ_CP007759.1	249867
AG	NZ_CP007762.1	470466	NZ_CP007759.1	250006
TC	NZ_CP007762.1	470481	NZ_CP007759.1	250021
GA	NZ_CP007762.1	470806	NZ_CP007759.1	250346
AT	NZ_CP007762.1	470819	NZ_CP007759.1	250359
AG	NZ_CP007762.1	472029	NZ_CP007759.1	251569
TG	NZ_CP007762.1	472383	NZ_CP007759.1	251923
CT	NZ_CP007762.1	472917	NZ_CP007759.1	252457
TC	NZ_CP007762.1	473149	NZ_CP007759.1	252689
TC	NZ_CP007762.1	473525	NZ_CP007759.1	253065
GA	NZ_CP007762.1	474327	NZ_CP007759.1	253867
GT	NZ_CP007762.1	474374	NZ_CP007759.1	253914
TC	NZ_CP007762.1	474841	NZ_CP007759.1	254382
TC	NZ_CP007762.1	474858	NZ_CP007759.1	254399
TC	NZ_CP007762.1	475675	NZ_CP007759.1	255216
AG	NZ_CP007762.1	475831	NZ_CP007759.1	255372
AG	NZ_CP007762.1	476627	NZ_CP007759.1	256168
CT	NZ_CP007762.1	476671	NZ_CP007759.1	256212
CT	NZ_CP007762.1	476897	NZ_CP007759.1	256438
AG	NZ_CP007762.1	477473	NZ_CP007759.1	257014
CT	NZ_CP007762.1	477572	NZ_CP007759.1	257113
GA	NZ_CP007762.1	477963	NZ_CP007759.1	257504
GA	NZ_CP007762.1	478358	NZ_CP007759.1	257899
GA	NZ_CP007762.1	478527	NZ_CP007759.1	258068
AC	NZ_CP007762.1	478995	NZ_CP007759.1	258536
AG	NZ_CP007762.1	480232	NZ_CP007759.1	259773
TG	NZ_CP007762.1	480608	NZ_CP007759.1	260149
AC	NZ_CP007762.1	480625	NZ_CP007759.1	260166
CA	NZ_CP007762.1	480682	NZ_CP007759.1	260223
CT	NZ_CP007762.1	480726	NZ_CP007759.1	260267
GT	NZ_CP007762.1	480995	NZ_CP007759.1	260536
CT	NZ_CP007762.1	481014	NZ_CP007759.1	260555
TC	NZ_CP007762.1	481127	NZ_CP007759.1	260668
CT	NZ_CP007762.1	481195	NZ_CP007759.1	260736
AG	NZ_CP007762.1	481665	NZ_CP007759.1	261206
AG	NZ_CP007762.1	482627	NZ_CP007759.1	262168
GA	NZ_CP007762.1	483007	NZ_CP007759.1	262548
CT	NZ_CP007762.1	483071	NZ_CP007759.1	262612
AC	NZ_CP007762.1	483147	NZ_CP007759.1	262688
TC	NZ_CP007762.1	483569	NZ_CP007759.1	263110
TC	NZ_CP007762.1	483647	NZ_CP007759.1	263188
CT	NZ_CP007762.1	484233	NZ_CP007759.1	263775
CT	NZ_CP007762.1	485090	NZ_CP007759.1	264630
TA	NZ_CP007762.1	485151	NZ_CP007759.1	264691
GA	NZ_CP007762.1	485215	NZ_CP007759.1	264755
GA	NZ_CP007762.1	486485	NZ_CP007759.1	266025
AG	NZ_CP007762.1	486650	NZ_CP007759.1	266190
TC	NZ_CP007762.1	487131	NZ_CP007759.1	266671
GA	NZ_CP007762.1	487267	NZ_CP007759.1	266807
AG	NZ_CP007762.1	487663	NZ_CP007759.1	267203
CT	NZ_CP007762.1	488109	NZ_CP007759.1	267649
TG	NZ_CP007762.1	488111	NZ_CP007759.1	267651
CT	NZ_CP007762.1	489046	NZ_CP007759.1	268580
GA	NZ_CP007762.1	490107	NZ_CP007759.1	269641
AG	NZ_CP007762.1	492126	NZ_CP007759.1	271660
GC	NZ_CP007762.1	492376	NZ_CP007759.1	271910
TC	NZ_CP007762.1	493239	NZ_CP007759.1	272773
CT	NZ_CP007762.1	493904	NZ_CP007759.1	273438
CG	NZ_CP007762.1	494817	NZ_CP007759.1	274351
GT	NZ_CP007762.1	494974	NZ_CP007759.1	274508
AG	NZ_CP007762.1	495013	NZ_CP007759.1	274547
CT	NZ_CP007762.1	495489	NZ_CP007759.1	275023
GA	NZ_CP007762.1	495516	NZ_CP007759.1	275050
AG	NZ_CP007762.1	495929	NZ_CP007759.1	275463
AC	NZ_CP007762.1	495933	NZ_CP007759.1	275467
TC	NZ_CP007762.1	495960	NZ_CP007759.1	275494
TC	NZ_CP007762.1	496188	NZ_CP007759.1	275722
AG	NZ_CP007762.1	496738	NZ_CP007759.1	276272
TC	NZ_CP007762.1	497169	NZ_CP007759.1	276703
GT	NZ_CP007762.1	497596	NZ_CP007759.1	277130
AG	NZ_CP007762.1	497892	NZ_CP007759.1	277426
TC	NZ_CP007762.1	497928	NZ_CP007759.1	277462
TC	NZ_CP007762.1	498048	NZ_CP007759.1	277582
TC	NZ_CP007762.1	498333	NZ_CP007759.1	277867
TC	NZ_CP007762.1	498455	NZ_CP007759.1	277989
GA	NZ_CP007762.1	498768	NZ_CP007759.1	278302
GA	NZ_CP007762.1	498804	NZ_CP007759.1	278338
CT	NZ_CP007762.1	498989	NZ_CP007759.1	278523
TC	NZ_CP007762.1	499322	NZ_CP007759.1	278856
GA	NZ_CP007762.1	499703	NZ_CP007759.1	279237
TC	NZ_CP007762.1	499829	NZ_CP007759.1	279363
GA	NZ_CP007762.1	500047	NZ_CP007759.1	279581
CT	NZ_CP007762.1	500284	NZ_CP007759.1	279818
CT	NZ_CP007762.1	500453	NZ_CP007759.1	279987
TC	NZ_CP007762.1	500662	NZ_CP007759.1	280196
AG	NZ_CP007762.1	500945	NZ_CP007759.1	280479
AT	NZ_CP007762.1	501095	NZ_CP007759.1	280629
TC	NZ_CP007762.1	501171	NZ_CP007759.1	280705
TC	NZ_CP007762.1	501477	NZ_CP007759.1	281011
AT	NZ_CP007762.1	503319	NZ_CP007759.1	282862
TC	NZ_CP007762.1	503761	NZ_CP007759.1	283304
GA	NZ_CP007762.1	503826	NZ_CP007759.1	283369
AT	NZ_CP007762.1	504247	NZ_CP007759.1	283790
GA	NZ_CP007762.1	504354	NZ_CP007759.1	283897
CT	NZ_CP007762.1	504485	NZ_CP007759.1	284028
CT	NZ_CP007762.1	505037	NZ_CP007759.1	284580
GA	NZ_CP007762.1	505488	NZ_CP007759.1	285031
TC	NZ_CP007762.1	505769	NZ_CP007759.1	285312
TC	NZ_CP007762.1	506999	NZ_CP007759.1	286542
GA	NZ_CP007762.1	507156	NZ_CP007759.1	286699
TC	NZ_CP007762.1	507630	NZ_CP007759.1	287173
CT	NZ_CP007762.1	507799	NZ_CP007759.1	287342
GA	NZ_CP007762.1	507982	NZ_CP007759.1	287525
TC	NZ_CP007762.1	509911	NZ_CP007759.1	289454
TC	NZ_CP007762.1	510475	NZ_CP007759.1	290018
AT	NZ_CP007762.1	510678	NZ_CP007759.1	290221
TC	NZ_CP007762.1	511568	NZ_CP007759.1	291111
GT	NZ_CP007762.1	512510	NZ_CP007759.1	292053
CT	NZ_CP007762.1	513199	NZ_CP007759.1	292742
AG	NZ_CP007762.1	513226	NZ_CP007759.1	292769
GT	NZ_CP007762.1	513942	NZ_CP007759.1	293485
TC	NZ_CP007762.1	514632	NZ_CP007759.1	294175
CG	NZ_CP007762.1	514820	NZ_CP007759.1	294363
GA	NZ_CP007762.1	515157	NZ_CP007759.1	294700
AC	NZ_CP007762.1	515295	NZ_CP007759.1	294838
CT	NZ_CP007762.1	515408	NZ_CP007759.1	294951
AG	NZ_CP007762.1	516919	NZ_CP007759.1	296462
CG	NZ_CP007762.1	517759	NZ_CP007759.1	297302
TC	NZ_CP007762.1	518463	NZ_CP007759.1	298006
AG	NZ_CP007762.1	518621	NZ_CP007759.1	298164
GA	NZ_CP007762.1	518681	NZ_CP007759.1	298224
GA	NZ_CP007762.1	519086	NZ_CP007759.1	298629
AT	NZ_CP007762.1	519945	NZ_CP007759.1	299488
GA	NZ_CP007762.1	520574	NZ_CP007759.1	300117
AG	NZ_CP007762.1	520679	NZ_CP007759.1	300222
GA	NZ_CP007762.1	520736	NZ_CP007759.1	300279
CT	NZ_CP007762.1	521206	NZ_CP007759.1	300749
GA	NZ_CP007762.1	521626	NZ_CP007759.1	301169
GC	NZ_CP007762.1	521684	NZ_CP007759.1	301227
AG	NZ_CP007762.1	521976	NZ_CP007759.1	301519
TG	NZ_CP007762.1	522072	NZ_CP007759.1	301616
AG	NZ_CP007762.1	522157	NZ_CP007759.1	301701
TC	NZ_CP007762.1	522527	NZ_CP007759.1	302071
AG	NZ_CP007762.1	523807	NZ_CP007759.1	303351
AG	NZ_CP007762.1	523948	NZ_CP007759.1	303492
CT	NZ_CP007762.1	524205	NZ_CP007759.1	303749
TC	NZ_CP007762.1	527309	NZ_CP007759.1	306820
TC	NZ_CP007762.1	527925	NZ_CP007759.1	307437
CT	NZ_CP007762.1	528959	NZ_CP007759.1	308471
CT	NZ_CP007762.1	528978	NZ_CP007759.1	308490
CG	NZ_CP007762.1	529796	NZ_CP007759.1	309313
GA	NZ_CP007762.1	530337	NZ_CP007759.1	309854
GA	NZ_CP007762.1	530546	NZ_CP007759.1	310063
AG	NZ_CP007762.1	531396	NZ_CP007759.1	310913
CT	NZ_CP007762.1	531696	NZ_CP007759.1	311213
AG	NZ_CP007762.1	532112	NZ_CP007759.1	311629
TA	NZ_CP007762.1	532643	NZ_CP007759.1	312160
AG	NZ_CP007762.1	533285	NZ_CP007759.1	312802
GA	NZ_CP007762.1	533672	NZ_CP007759.1	313188
AG	NZ_CP007762.1	533757	NZ_CP007759.1	313273
CT	NZ_CP007762.1	534027	NZ_CP007759.1	313543
TC	NZ_CP007762.1	534387	NZ_CP007759.1	313903
TC	NZ_CP007762.1	534474	NZ_CP007759.1	313990
CT	NZ_CP007762.1	534745	NZ_CP007759.1	314261
AG	NZ_CP007762.1	535061	NZ_CP007759.1	314577
CT	NZ_CP007762.1	535307	NZ_CP007759.1	314823
AG	NZ_CP007762.1	535476	NZ_CP007759.1	314992
CT	NZ_CP007762.1	536058	NZ_CP007759.1	315574
AG	NZ_CP007762.1	536179	NZ_CP007759.1	315695
AG	NZ_CP007762.1	536514	NZ_CP007759.1	316031
AG	NZ_CP007762.1	536737	NZ_CP007759.1	316254
AT	NZ_CP007762.1	537998	NZ_CP007759.1	317515
TC	NZ_CP007762.1	538688	NZ_CP007759.1	325942
AG	NZ_CP007762.1	538736	NZ_CP007759.1	325990
TC	NZ_CP007762.1	539020	NZ_CP007759.1	326274
TC	NZ_CP007762.1	539248	NZ_CP007759.1	326502
CA	NZ_CP007762.1	539866	NZ_CP007759.1	327119
CA	NZ_CP007762.1	540321	NZ_CP007759.1	327573
TC	NZ_CP007762.1	541549	NZ_CP007759.1	328801
TC	NZ_CP007762.1	542225	NZ_CP007759.1	329477
AG	NZ_CP007762.1	542399	NZ_CP007759.1	329651
CT	NZ_CP007762.1	542688	NZ_CP007759.1	329940
AG	NZ_CP007762.1	543435	NZ_CP007759.1	330687
TC	NZ_CP007762.1	543574	NZ_CP007759.1	330826
GA	NZ_CP007762.1	543610	NZ_CP007759.1	330862
AG	NZ_CP007762.1	543786	NZ_CP007759.1	331038
CT	NZ_CP007762.1	543801	NZ_CP007759.1	331053
CT	NZ_CP007762.1	543922	NZ_CP007759.1	331174
GA	NZ_CP007762.1	544249	NZ_CP007759.1	331501
AG	NZ_CP007762.1	544476	NZ_CP007759.1	331728
TC	NZ_CP007762.1	544708	NZ_CP007759.1	331960
AT	NZ_CP007762.1	545420	NZ_CP007759.1	332672
AG	NZ_CP007762.1	546061	NZ_CP007759.1	333313
AG	NZ_CP007762.1	546988	NZ_CP007759.1	333582
GA	NZ_CP007762.1	547165	NZ_CP007759.1	333759
GA	NZ_CP007762.1	547403	NZ_CP007759.1	333997
AG	NZ_CP007762.1	547502	NZ_CP007759.1	334096
AT	NZ_CP007762.1	547871	NZ_CP007759.1	334465
AG	NZ_CP007762.1	548813	NZ_CP007759.1	335407
GA	NZ_CP007762.1	549214	NZ_CP007759.1	335808
GC	NZ_CP007762.1	549323	NZ_CP007759.1	335917
GA	NZ_CP007762.1	549527	NZ_CP007759.1	336121
AG	NZ_CP007762.1	549542	NZ_CP007759.1	336136
TC	NZ_CP007762.1	549792	NZ_CP007759.1	336387
AG	NZ_CP007762.1	550590	NZ_CP007759.1	337185
AT	NZ_CP007762.1	550971	NZ_CP007759.1	337566
CT	NZ_CP007762.1	551320	NZ_CP007759.1	337915
AG	NZ_CP007762.1	551453	NZ_CP007759.1	338049
GC	NZ_CP007762.1	551893	NZ_CP007759.1	338487
TC	NZ_CP007762.1	552010	NZ_CP007759.1	338604
TC	NZ_CP007762.1	552517	NZ_CP007759.1	339111
TC	NZ_CP007762.1	553079	NZ_CP007759.1	339673
CT	NZ_CP007762.1	553125	NZ_CP007759.1	339719
CA	NZ_CP007762.1	553160	NZ_CP007759.1	339754
TC	NZ_CP007762.1	553417	NZ_CP007759.1	340011
AG	NZ_CP007762.1	553979	NZ_CP007759.1	340573
GA	NZ_CP007762.1	554114	NZ_CP007759.1	340708
GA	NZ_CP007762.1	554462	NZ_CP007759.1	341056
CT	NZ_CP007762.1	554521	NZ_CP007759.1	341115
GC	NZ_CP007762.1	554593	NZ_CP007759.1	341187
GT	NZ_CP007762.1	554669	NZ_CP007759.1	341263
TC	NZ_CP007762.1	554893	NZ_CP007759.1	341487
CT	NZ_CP007762.1	555048	NZ_CP007759.1	341642
GA	NZ_CP007762.1	555211	NZ_CP007759.1	341805
TG	NZ_CP007762.1	555297	NZ_CP007759.1	341891
AG	NZ_CP007762.1	555348	NZ_CP007759.1	341942
CT	NZ_CP007762.1	555908	NZ_CP007759.1	342502
CA	NZ_CP007762.1	556398	NZ_CP007759.1	342992
GA	NZ_CP007762.1	556840	NZ_CP007759.1	343434
CT	NZ_CP007762.1	557137	NZ_CP007759.1	343731
GC	NZ_CP007762.1	557481	NZ_CP007759.1	344075
GA	NZ_CP007762.1	557623	NZ_CP007759.1	344217
CT	NZ_CP007762.1	557656	NZ_CP007759.1	344250
TC	NZ_CP007762.1	557963	NZ_CP007759.1	344557
CT	NZ_CP007762.1	558331	NZ_CP007759.1	344925
TC	NZ_CP007762.1	559363	NZ_CP007759.1	345960
CT	NZ_CP007762.1	559476	NZ_CP007759.1	346073
AC	NZ_CP007762.1	559505	NZ_CP007759.1	346102
CT	NZ_CP007762.1	559853	NZ_CP007759.1	346450
TC	NZ_CP007762.1	559947	NZ_CP007759.1	346544
TC	NZ_CP007762.1	560271	NZ_CP007759.1	346868
GA	NZ_CP007762.1	560660	NZ_CP007759.1	347257
AG	NZ_CP007762.1	560756	NZ_CP007759.1	347353
CT	NZ_CP007762.1	561308	NZ_CP007759.1	347904
CT	NZ_CP007762.1	561386	NZ_CP007759.1	347982
GA	NZ_CP007762.1	561519	NZ_CP007759.1	348115
AG	NZ_CP007762.1	562055	NZ_CP007759.1	348651
AC	NZ_CP007762.1	562461	NZ_CP007759.1	349057
AC	NZ_CP007762.1	562549	NZ_CP007759.1	349145
TC	NZ_CP007762.1	562597	NZ_CP007759.1	349193
GA	NZ_CP007762.1	563429	NZ_CP007759.1	350025
AG	NZ_CP007762.1	564135	NZ_CP007759.1	350731
TC	NZ_CP007762.1	564403	NZ_CP007759.1	350999
CT	NZ_CP007762.1	564870	NZ_CP007759.1	351466
AG	NZ_CP007762.1	565729	NZ_CP007759.1	352325
AG	NZ_CP007762.1	565748	NZ_CP007759.1	352344
TC	NZ_CP007762.1	566428	NZ_CP007759.1	353042
CT	NZ_CP007762.1	566781	NZ_CP007759.1	353395
AT	NZ_CP007762.1	567035	NZ_CP007759.1	353649
CT	NZ_CP007762.1	568315	NZ_CP007759.1	355009
CG	NZ_CP007762.1	568810	NZ_CP007759.1	355504
TC	NZ_CP007762.1	569029	NZ_CP007759.1	355723
GA	NZ_CP007762.1	569211	NZ_CP007759.1	355905
AG	NZ_CP007762.1	569414	NZ_CP007759.1	356108
TA	NZ_CP007762.1	569519	NZ_CP007759.1	356213
TC	NZ_CP007762.1	569753	NZ_CP007759.1	356447
GA	NZ_CP007762.1	570146	NZ_CP007759.1	356840
TC	NZ_CP007762.1	570309	NZ_CP007759.1	357003
AG	NZ_CP007762.1	570796	NZ_CP007759.1	357490
CA	NZ_CP007762.1	571006	NZ_CP007759.1	357700
TC	NZ_CP007762.1	571401	NZ_CP007759.1	358095
CG	NZ_CP007762.1	571585	NZ_CP007759.1	358279
GA	NZ_CP007762.1	571652	NZ_CP007759.1	358346
TC	NZ_CP007762.1	571930	NZ_CP007759.1	358623
AG	NZ_CP007762.1	572012	NZ_CP007759.1	358705
GA	NZ_CP007762.1	572361	NZ_CP007759.1	359054
TC	NZ_CP007762.1	573075	NZ_CP007759.1	359768
AG	NZ_CP007762.1	573269	NZ_CP007759.1	359962
GC	NZ_CP007762.1	574179	NZ_CP007759.1	360872
AG	NZ_CP007762.1	574180	NZ_CP007759.1	360873
AG	NZ_CP007762.1	574273	NZ_CP007759.1	360966
TG	NZ_CP007762.1	574420	NZ_CP007759.1	361113
AG	NZ_CP007762.1	575120	NZ_CP007759.1	361813
GT	NZ_CP007762.1	575859	NZ_CP007759.1	362552
GA	NZ_CP007762.1	577028	NZ_CP007759.1	363722
GA	NZ_CP007762.1	577432	NZ_CP007759.1	364126
AG	NZ_CP007762.1	578149	NZ_CP007759.1	364843
AG	NZ_CP007762.1	578388	NZ_CP007759.1	365082
GA	NZ_CP007762.1	578504	NZ_CP007759.1	365198
TC	NZ_CP007762.1	578593	NZ_CP007759.1	365287
CT	NZ_CP007762.1	579025	NZ_CP007759.1	365719
TC	NZ_CP007762.1	579407	NZ_CP007759.1	366101
AG	NZ_CP007762.1	579962	NZ_CP007759.1	366656
TC	NZ_CP007762.1	581189	NZ_CP007759.1	367883
CT	NZ_CP007762.1	581229	NZ_CP007759.1	367923
CT	NZ_CP007762.1	581283	NZ_CP007759.1	367977
AG	NZ_CP007762.1	581284	NZ_CP007759.1	367978
TG	NZ_CP007762.1	581572	NZ_CP007759.1	368251
GA	NZ_CP007762.1	581648	NZ_CP007759.1	368327
GT	NZ_CP007762.1	582315	NZ_CP007759.1	368994
GC	NZ_CP007762.1	582723	NZ_CP007759.1	369402
TC	NZ_CP007762.1	582818	NZ_CP007759.1	369497
CT	NZ_CP007762.1	582883	NZ_CP007759.1	369562
GA	NZ_CP007762.1	582988	NZ_CP007759.1	369667
GA	NZ_CP007762.1	583021	NZ_CP007759.1	369700
AG	NZ_CP007762.1	583179	NZ_CP007759.1	369858
AG	NZ_CP007762.1	583224	NZ_CP007759.1	369903
CT	NZ_CP007762.1	583579	NZ_CP007759.1	370258
AG	NZ_CP007762.1	583928	NZ_CP007759.1	370607
TC	NZ_CP007762.1	584758	NZ_CP007759.1	371437
AG	NZ_CP007762.1	585376	NZ_CP007759.1	372055
TA	NZ_CP007762.1	585720	NZ_CP007759.1	372399
AG	NZ_CP007762.1	586315	NZ_CP007759.1	372994
AG	NZ_CP007762.1	586872	NZ_CP007759.1	373551
AG	NZ_CP007762.1	587693	NZ_CP007759.1	374372
AG	NZ_CP007762.1	587961	NZ_CP007759.1	374640
GA	NZ_CP007762.1	588271	NZ_CP007759.1	374950
CT	NZ_CP007762.1	588301	NZ_CP007759.1	374980
CT	NZ_CP007762.1	588310	NZ_CP007759.1	374989
CT	NZ_CP007762.1	589506	NZ_CP007759.1	376185
AG	NZ_CP007762.1	589973	NZ_CP007759.1	376652
TG	NZ_CP007762.1	590260	NZ_CP007759.1	376939
CT	NZ_CP007762.1	591028	NZ_CP007759.1	377707
TA	NZ_CP007762.1	591140	NZ_CP007759.1	377819
TC	NZ_CP007762.1	591522	NZ_CP007759.1	378201
AG	NZ_CP007762.1	592000	NZ_CP007759.1	378679
AG	NZ_CP007762.1	592563	NZ_CP007759.1	379242
CT	NZ_CP007762.1	592752	NZ_CP007759.1	379431
CT	NZ_CP007762.1	592934	NZ_CP007759.1	379613
CG	NZ_CP007762.1	594062	NZ_CP007759.1	380741
TC	NZ_CP007762.1	594092	NZ_CP007759.1	380771
TG	NZ_CP007762.1	595094	NZ_CP007759.1	381773
CT	NZ_CP007762.1	595245	NZ_CP007759.1	381924
GC	NZ_CP007762.1	595487	NZ_CP007759.1	382166
CT	NZ_CP007762.1	595725	NZ_CP007759.1	382404
CT	NZ_CP007762.1	596059	NZ_CP007759.1	382738
AG	NZ_CP007762.1	596069	NZ_CP007759.1	382748
GA	NZ_CP007762.1	596286	NZ_CP007759.1	382965
TG	NZ_CP007762.1	596452	NZ_CP007759.1	383131
TC	NZ_CP007762.1	597484	NZ_CP007759.1	384163
TC	NZ_CP007762.1	597853	NZ_CP007759.1	384532
GA	NZ_CP007762.1	598194	NZ_CP007759.1	384873
GA	NZ_CP007762.1	598552	NZ_CP007759.1	385231
TC	NZ_CP007762.1	599346	NZ_CP007759.1	386025
GA	NZ_CP007762.1	599391	NZ_CP007759.1	386070
TC	NZ_CP007762.1	600636	NZ_CP007759.1	387315
GC	NZ_CP007762.1	601175	NZ_CP007759.1	387854
TC	NZ_CP007762.1	601360	NZ_CP007759.1	388039
AG	NZ_CP007762.1	601368	NZ_CP007759.1	388047
GA	NZ_CP007762.1	601750	NZ_CP007759.1	388429
AG	NZ_CP007762.1	601774	NZ_CP007759.1	388453
GC	NZ_CP007762.1	602353	NZ_CP007759.1	389033
CT	NZ_CP007762.1	602945	NZ_CP007759.1	389625
CT	NZ_CP007762.1	603153	NZ_CP007759.1	389836
TC	NZ_CP007762.1	603787	NZ_CP007759.1	390470
GT	NZ_CP007762.1	604535	NZ_CP007759.1	391218
AC	NZ_CP007762.1	605057	NZ_CP007759.1	391740
TC	NZ_CP007762.1	605236	NZ_CP007759.1	391919
TC	NZ_CP007762.1	605351	NZ_CP007759.1	392034
TC	NZ_CP007762.1	605446	NZ_CP007759.1	392129
TC	NZ_CP007762.1	605615	NZ_CP007759.1	392298
CT	NZ_CP007762.1	607290	NZ_CP007759.1	393973
CA	NZ_CP007762.1	607626	NZ_CP007759.1	394309
AG	NZ_CP007762.1	607859	NZ_CP007759.1	394542
GA	NZ_CP007762.1	607975	NZ_CP007759.1	394658
AG	NZ_CP007762.1	608263	NZ_CP007759.1	394915
TA	NZ_CP007762.1	608336	NZ_CP007759.1	394988
TC	NZ_CP007762.1	608416	NZ_CP007759.1	395068
CT	NZ_CP007762.1	608621	NZ_CP007759.1	395273
CT	NZ_CP007762.1	609387	NZ_CP007759.1	396039
TC	NZ_CP007762.1	609489	NZ_CP007759.1	396141
TC	NZ_CP007762.1	609681	NZ_CP007759.1	396333
CT	NZ_CP007762.1	610310	NZ_CP007759.1	396962
GA	NZ_CP007762.1	610540	NZ_CP007759.1	397192
AG	NZ_CP007762.1	610556	NZ_CP007759.1	397208
GC	NZ_CP007762.1	611176	NZ_CP007759.1	397828
CT	NZ_CP007762.1	611229	NZ_CP007759.1	397881
AG	NZ_CP007762.1	611414	NZ_CP007759.1	398066
CT	NZ_CP007762.1	612396	NZ_CP007759.1	399048
GA	NZ_CP007762.1	612728	NZ_CP007759.1	399380
AG	NZ_CP007762.1	614253	NZ_CP007759.1	400904
AC	NZ_CP007762.1	614814	NZ_CP007759.1	401465
TC	NZ_CP007762.1	615474	NZ_CP007759.1	402125
CT	NZ_CP007762.1	615722	NZ_CP007759.1	402373
GA	NZ_CP007762.1	615788	NZ_CP007759.1	402439
GA	NZ_CP007762.1	616626	NZ_CP007759.1	403277
GA	NZ_CP007762.1	617193	NZ_CP007759.1	403844
CT	NZ_CP007762.1	617287	NZ_CP007759.1	403938
AG	NZ_CP007762.1	617610	NZ_CP007759.1	404261
CG	NZ_CP007762.1	617918	NZ_CP007759.1	404569
GA	NZ_CP007762.1	617971	NZ_CP007759.1	404622
CT	NZ_CP007762.1	618927	NZ_CP007759.1	405578
AT	NZ_CP007762.1	619175	NZ_CP007759.1	405826
GA	NZ_CP007762.1	619246	NZ_CP007759.1	405897
AG	NZ_CP007762.1	619628	NZ_CP007759.1	406279
GA	NZ_CP007762.1	619714	NZ_CP007759.1	406365
CT	NZ_CP007762.1	620119	NZ_CP007759.1	406770
TC	NZ_CP007762.1	620229	NZ_CP007759.1	406880
CT	NZ_CP007762.1	620241	NZ_CP007759.1	406892
CT	NZ_CP007762.1	620766	NZ_CP007759.1	407417
CT	NZ_CP007762.1	621285	NZ_CP007759.1	407936
GA	NZ_CP007762.1	621492	NZ_CP007759.1	408143
AG	NZ_CP007762.1	621651	NZ_CP007759.1	408302
GA	NZ_CP007762.1	621833	NZ_CP007759.1	408484
CT	NZ_CP007762.1	622049	NZ_CP007759.1	408700
AG	NZ_CP007762.1	622078	NZ_CP007759.1	408729
AC	NZ_CP007762.1	622133	NZ_CP007759.1	408784
CT	NZ_CP007762.1	622221	NZ_CP007759.1	408872
CG	NZ_CP007762.1	622569	NZ_CP007759.1	409220
CT	NZ_CP007762.1	623036	NZ_CP007759.1	409687
TC	NZ_CP007762.1	623322	NZ_CP007759.1	409973
AC	NZ_CP007762.1	623900	NZ_CP007759.1	410551
CG	NZ_CP007762.1	623901	NZ_CP007759.1	410552
GA	NZ_CP007762.1	625062	NZ_CP007759.1	411713
CT	NZ_CP007762.1	625398	NZ_CP007759.1	412049
GA	NZ_CP007762.1	626021	NZ_CP007759.1	412672
TC	NZ_CP007762.1	626813	NZ_CP007759.1	413464
AG	NZ_CP007762.1	627032	NZ_CP007759.1	413683
CA	NZ_CP007762.1	627117	NZ_CP007759.1	413768
AG	NZ_CP007762.1	627678	NZ_CP007759.1	414329
TG	NZ_CP007762.1	627790	NZ_CP007759.1	414441
TC	NZ_CP007762.1	628117	NZ_CP007759.1	414769
CT	NZ_CP007762.1	628229	NZ_CP007759.1	414881
TC	NZ_CP007762.1	628321	NZ_CP007759.1	414973
CT	NZ_CP007762.1	628726	NZ_CP007759.1	415378
GC	NZ_CP007762.1	629083	NZ_CP007759.1	415735
GA	NZ_CP007762.1	629834	NZ_CP007759.1	416486
CA	NZ_CP007762.1	629955	NZ_CP007759.1	416607
AG	NZ_CP007762.1	630235	NZ_CP007759.1	416887
GA	NZ_CP007762.1	630849	NZ_CP007759.1	417501
CT	NZ_CP007762.1	631269	NZ_CP007759.1	417921
GA	NZ_CP007762.1	632076	NZ_CP007759.1	418728
TC	NZ_CP007762.1	632474	NZ_CP007759.1	419126
GA	NZ_CP007762.1	632917	NZ_CP007759.1	419569
GA	NZ_CP007762.1	633030	NZ_CP007759.1	419682
AG	NZ_CP007762.1	633284	NZ_CP007759.1	419936
TC	NZ_CP007762.1	633855	NZ_CP007759.1	420507
AG	NZ_CP007762.1	633939	NZ_CP007759.1	420591
AG	NZ_CP007762.1	634186	NZ_CP007759.1	420840
AC	NZ_CP007762.1	634311	NZ_CP007759.1	420965
GA	NZ_CP007762.1	635688	NZ_CP007759.1	422342
CT	NZ_CP007762.1	636069	NZ_CP007759.1	422723
GA	NZ_CP007762.1	636366	NZ_CP007759.1	423019
GA	NZ_CP007762.1	636371	NZ_CP007759.1	423024
CT	NZ_CP007762.1	636547	NZ_CP007759.1	423200
GA	NZ_CP007762.1	637666	NZ_CP007759.1	424332
GA	NZ_CP007762.1	638202	NZ_CP007759.1	424868
CT	NZ_CP007762.1	639110	NZ_CP007759.1	425776
CT	NZ_CP007762.1	639114	NZ_CP007759.1	425780
CT	NZ_CP007762.1	639206	NZ_CP007759.1	425872
GA	NZ_CP007762.1	639844	NZ_CP007759.1	426510
CT	NZ_CP007762.1	639845	NZ_CP007759.1	426511
AG	NZ_CP007762.1	640430	NZ_CP007759.1	427096
CT	NZ_CP007762.1	640626	NZ_CP007759.1	427292
AT	NZ_CP007762.1	640822	NZ_CP007759.1	427488
CT	NZ_CP007762.1	641014	NZ_CP007759.1	427680
TC	NZ_CP007762.1	641250	NZ_CP007759.1	427916
AG	NZ_CP007762.1	641754	NZ_CP007759.1	428420
CT	NZ_CP007762.1	642256	NZ_CP007759.1	428922
TC	NZ_CP007762.1	643204	NZ_CP007759.1	429870
GA	NZ_CP007762.1	643675	NZ_CP007759.1	430341
CT	NZ_CP007762.1	643714	NZ_CP007759.1	430380
CT	NZ_CP007762.1	644220	NZ_CP007759.1	430886
GA	NZ_CP007762.1	645071	NZ_CP007759.1	431737
CA	NZ_CP007762.1	645405	NZ_CP007759.1	432071
TC	NZ_CP007762.1	645626	NZ_CP007759.1	432292
TC	NZ_CP007762.1	645814	NZ_CP007759.1	432480
CT	NZ_CP007762.1	646154	NZ_CP007759.1	432820
TA	NZ_CP007762.1	647053	NZ_CP007759.1	433719
CT	NZ_CP007762.1	648115	NZ_CP007759.1	434781
GA	NZ_CP007762.1	648527	NZ_CP007759.1	435193
AG	NZ_CP007762.1	649080	NZ_CP007759.1	435746
GA	NZ_CP007762.1	649161	NZ_CP007759.1	435827
CT	NZ_CP007762.1	649923	NZ_CP007759.1	436589
TC	NZ_CP007762.1	650259	NZ_CP007759.1	436925
GA	NZ_CP007762.1	650318	NZ_CP007759.1	436984
TC	NZ_CP007762.1	650329	NZ_CP007759.1	436995
GA	NZ_CP007762.1	651840	NZ_CP007759.1	439087
CT	NZ_CP007762.1	651882	NZ_CP007759.1	439129
TC	NZ_CP007762.1	652294	NZ_CP007759.1	439541
TC	NZ_CP007762.1	652332	NZ_CP007759.1	439579
AG	NZ_CP007762.1	652447	NZ_CP007759.1	439694
GA	NZ_CP007762.1	652996	NZ_CP007759.1	440243
TC	NZ_CP007762.1	653042	NZ_CP007759.1	440289
CT	NZ_CP007762.1	653661	NZ_CP007759.1	440908
CT	NZ_CP007762.1	653945	NZ_CP007759.1	441192
AG	NZ_CP007762.1	654402	NZ_CP007759.1	441651
AC	NZ_CP007762.1	654530	NZ_CP007759.1	441779
CA	NZ_CP007762.1	654625	NZ_CP007759.1	441875
GA	NZ_CP007762.1	654710	NZ_CP007759.1	441960
CT	NZ_CP007762.1	655824	NZ_CP007759.1	443077
GA	NZ_CP007762.1	656014	NZ_CP007759.1	443267
TC	NZ_CP007762.1	656790	NZ_CP007759.1	444043
AG	NZ_CP007762.1	657128	NZ_CP007759.1	444381
CT	NZ_CP007762.1	657197	NZ_CP007759.1	444450
CT	NZ_CP007762.1	657911	NZ_CP007759.1	445164
AG	NZ_CP007762.1	658000	NZ_CP007759.1	445253
GT	NZ_CP007762.1	658481	NZ_CP007759.1	445743
AG	NZ_CP007762.1	659546	NZ_CP007759.1	446808
TC	NZ_CP007762.1	660210	NZ_CP007759.1	447472
TC	NZ_CP007762.1	660328	NZ_CP007759.1	447590
AG	NZ_CP007762.1	660715	NZ_CP007759.1	447977
CT	NZ_CP007762.1	661002	NZ_CP007759.1	448264
AG	NZ_CP007762.1	661874	NZ_CP007759.1	449135
TC	NZ_CP007762.1	661959	NZ_CP007759.1	449220
TC	NZ_CP007762.1	662071	NZ_CP007759.1	449331
GA	NZ_CP007762.1	662211	NZ_CP007759.1	449471
CT	NZ_CP007762.1	662289	NZ_CP007759.1	449549
TC	NZ_CP007762.1	662292	NZ_CP007759.1	449552
GC	NZ_CP007762.1	663618	NZ_CP007759.1	450878
AG	NZ_CP007762.1	663924	NZ_CP007759.1	451184
CT	NZ_CP007762.1	664143	NZ_CP007759.1	451403
TG	NZ_CP007762.1	664166	NZ_CP007759.1	451426
CT	NZ_CP007762.1	664249	NZ_CP007759.1	451509
TG	NZ_CP007762.1	664342	NZ_CP007759.1	451602
CT	NZ_CP007762.1	664571	NZ_CP007759.1	451831
TC	NZ_CP007762.1	665848	NZ_CP007759.1	453108
AC	NZ_CP007762.1	666054	NZ_CP007759.1	453314
CT	NZ_CP007762.1	668669	NZ_CP007759.1	455929
AT	NZ_CP007762.1	669863	NZ_CP007759.1	457155
TC	NZ_CP007762.1	670383	NZ_CP007759.1	457675
AG	NZ_CP007762.1	670777	NZ_CP007759.1	458069
TC	NZ_CP007762.1	671451	NZ_CP007759.1	458743
CT	NZ_CP007762.1	671745	NZ_CP007759.1	459037
TC	NZ_CP007762.1	672032	NZ_CP007759.1	459322
CT	NZ_CP007762.1	672632	NZ_CP007759.1	459922
GA	NZ_CP007762.1	672987	NZ_CP007759.1	460277
TC	NZ_CP007762.1	674217	NZ_CP007759.1	461522
AG	NZ_CP007762.1	674345	NZ_CP007759.1	461650
GT	NZ_CP007762.1	674402	NZ_CP007759.1	461707
AG	NZ_CP007762.1	674605	NZ_CP007759.1	461910
TA	NZ_CP007762.1	674909	NZ_CP007759.1	462241
GT	NZ_CP007762.1	675569	NZ_CP007759.1	462889
CT	NZ_CP007762.1	676005	NZ_CP007759.1	463325
TC	NZ_CP007762.1	676187	NZ_CP007759.1	463507
TC	NZ_CP007762.1	676466	NZ_CP007759.1	463786
CG	NZ_CP007762.1	676529	NZ_CP007759.1	463849
GA	NZ_CP007762.1	677100	NZ_CP007759.1	464420
AG	NZ_CP007762.1	677982	NZ_CP007759.1	465302
CT	NZ_CP007762.1	679707	NZ_CP007759.1	467027
CG	NZ_CP007762.1	679798	NZ_CP007759.1	467118
TC	NZ_CP007762.1	680079	NZ_CP007759.1	467399
TC	NZ_CP007762.1	680565	NZ_CP007759.1	467885
AG	NZ_CP007762.1	680602	NZ_CP007759.1	467922
GA	NZ_CP007762.1	680887	NZ_CP007759.1	468207
CT	NZ_CP007762.1	682195	NZ_CP007759.1	469515
GA	NZ_CP007762.1	683043	NZ_CP007759.1	470363
TC	NZ_CP007762.1	684596	NZ_CP007759.1	471916
GA	NZ_CP007762.1	685234	NZ_CP007759.1	472554
AG	NZ_CP007762.1	686470	NZ_CP007759.1	473790
AG	NZ_CP007762.1	686984	NZ_CP007759.1	474304
AG	NZ_CP007762.1	687309	NZ_CP007759.1	474629
GA	NZ_CP007762.1	687669	NZ_CP007759.1	474989
TC	NZ_CP007762.1	688478	NZ_CP007759.1	475798
AC	NZ_CP007762.1	688722	NZ_CP007759.1	476042
GC	NZ_CP007762.1	688987	NZ_CP007759.1	476307
TA	NZ_CP007762.1	689005	NZ_CP007759.1	476325
CT	NZ_CP007762.1	689227	NZ_CP007759.1	476547
AG	NZ_CP007762.1	689944	NZ_CP007759.1	477288
TA	NZ_CP007762.1	690292	NZ_CP007759.1	477636
GA	NZ_CP007762.1	690331	NZ_CP007759.1	477675
TC	NZ_CP007762.1	691076	NZ_CP007759.1	478420
AC	NZ_CP007762.1	691306	NZ_CP007759.1	478650
AG	NZ_CP007762.1	691389	NZ_CP007759.1	478733
AG	NZ_CP007762.1	692281	NZ_CP007759.1	479625
TC	NZ_CP007762.1	692357	NZ_CP007759.1	479701
CT	NZ_CP007762.1	692880	NZ_CP007759.1	480224
AG	NZ_CP007762.1	692997	NZ_CP007759.1	480341
TC	NZ_CP007762.1	693470	NZ_CP007759.1	480814
AG	NZ_CP007762.1	693559	NZ_CP007759.1	480903
GA	NZ_CP007762.1	693995	NZ_CP007759.1	481339
GA	NZ_CP007762.1	694170	NZ_CP007759.1	481514
CT	NZ_CP007762.1	695083	NZ_CP007759.1	482427
GA	NZ_CP007762.1	695812	NZ_CP007759.1	483156
GA	NZ_CP007762.1	695952	NZ_CP007759.1	483296
CG	NZ_CP007762.1	696246	NZ_CP007759.1	483590
CT	NZ_CP007762.1	696787	NZ_CP007759.1	484131
TC	NZ_CP007762.1	697038	NZ_CP007759.1	484382
CT	NZ_CP007762.1	697523	NZ_CP007759.1	484867
AG	NZ_CP007762.1	698762	NZ_CP007759.1	486106
CT	NZ_CP007762.1	699839	NZ_CP007759.1	487174
AG	NZ_CP007762.1	699841	NZ_CP007759.1	487176
TC	NZ_CP007762.1	699842	NZ_CP007759.1	487177
AG	NZ_CP007762.1	700584	NZ_CP007759.1	487939
AG	NZ_CP007762.1	700779	NZ_CP007759.1	488134
CA	NZ_CP007762.1	701170	NZ_CP007759.1	488525
TC	NZ_CP007762.1	701295	NZ_CP007759.1	488650
GC	NZ_CP007762.1	701331	NZ_CP007759.1	488686
CT	NZ_CP007762.1	702966	NZ_CP007759.1	490321
TC	NZ_CP007762.1	703264	NZ_CP007759.1	490619
TC	NZ_CP007762.1	703842	NZ_CP007759.1	491197
CG	NZ_CP007762.1	704549	NZ_CP007759.1	491904
CT	NZ_CP007762.1	704694	NZ_CP007759.1	492049
GA	NZ_CP007762.1	704718	NZ_CP007759.1	492073
GT	NZ_CP007762.1	705125	NZ_CP007759.1	492480
GA	NZ_CP007762.1	705143	NZ_CP007759.1	492498
AG	NZ_CP007762.1	705155	NZ_CP007759.1	492510
TC	NZ_CP007762.1	705257	NZ_CP007759.1	492612
GA	NZ_CP007762.1	706548	NZ_CP007759.1	493903
TG	NZ_CP007762.1	706691	NZ_CP007759.1	494046
AG	NZ_CP007762.1	706703	NZ_CP007759.1	494058
TC	NZ_CP007762.1	706710	NZ_CP007759.1	494065
AG	NZ_CP007762.1	706728	NZ_CP007759.1	494083
AG	NZ_CP007762.1	706959	NZ_CP007759.1	494314
AG	NZ_CP007762.1	707278	NZ_CP007759.1	494633
TC	NZ_CP007762.1	707490	NZ_CP007759.1	494845
GA	NZ_CP007762.1	707595	NZ_CP007759.1	494950
AG	NZ_CP007762.1	708095	NZ_CP007759.1	495450
CT	NZ_CP007762.1	708524	NZ_CP007759.1	495879
CT	NZ_CP007762.1	709455	NZ_CP007759.1	496810
CT	NZ_CP007762.1	709740	NZ_CP007759.1	497096
TC	NZ_CP007762.1	709805	NZ_CP007759.1	497161
GT	NZ_CP007762.1	710224	NZ_CP007759.1	497580
GA	NZ_CP007762.1	710258	NZ_CP007759.1	497614
CT	NZ_CP007762.1	710511	NZ_CP007759.1	497867
TC	NZ_CP007762.1	711802	NZ_CP007759.1	499159
GA	NZ_CP007762.1	711947	NZ_CP007759.1	499304
GT	NZ_CP007762.1	712115	NZ_CP007759.1	499472
CA	NZ_CP007762.1	712151	NZ_CP007759.1	499508
CT	NZ_CP007762.1	712435	NZ_CP007759.1	499792
GC	NZ_CP007762.1	713031	NZ_CP007759.1	500387
GA	NZ_CP007762.1	713283	NZ_CP007759.1	500639
CA	NZ_CP007762.1	713993	NZ_CP007759.1	501349
AC	NZ_CP007762.1	714324	NZ_CP007759.1	501680
AC	NZ_CP007762.1	714513	NZ_CP007759.1	501869
GA	NZ_CP007762.1	714564	NZ_CP007759.1	501920
AG	NZ_CP007762.1	714857	NZ_CP007759.1	502213
TG	NZ_CP007762.1	715343	NZ_CP007759.1	502698
GA	NZ_CP007762.1	716397	NZ_CP007759.1	503753
AG	NZ_CP007762.1	717112	NZ_CP007759.1	504468
GA	NZ_CP007762.1	717682	NZ_CP007759.1	505038
GA	NZ_CP007762.1	717886	NZ_CP007759.1	505242
TC	NZ_CP007762.1	718063	NZ_CP007759.1	505419
TC	NZ_CP007762.1	718503	NZ_CP007759.1	505859
TC	NZ_CP007762.1	718506	NZ_CP007759.1	505862
GA	NZ_CP007762.1	718544	NZ_CP007759.1	505900
AG	NZ_CP007762.1	718705	NZ_CP007759.1	506061
TC	NZ_CP007762.1	718860	NZ_CP007759.1	506216
AG	NZ_CP007762.1	719253	NZ_CP007759.1	506609
CA	NZ_CP007762.1	719902	NZ_CP007759.1	507258
GA	NZ_CP007762.1	719908	NZ_CP007759.1	507264
GA	NZ_CP007762.1	720275	NZ_CP007759.1	507631
CT	NZ_CP007762.1	720367	NZ_CP007759.1	507723
AG	NZ_CP007762.1	720371	NZ_CP007759.1	507727
GA	NZ_CP007762.1	720530	NZ_CP007759.1	507886
GA	NZ_CP007762.1	720732	NZ_CP007759.1	508088
TC	NZ_CP007762.1	720967	NZ_CP007759.1	508322
AG	NZ_CP007762.1	721342	NZ_CP007759.1	508700
CT	NZ_CP007762.1	721788	NZ_CP007759.1	509146
CA	NZ_CP007762.1	723324	NZ_CP007759.1	510682
CT	NZ_CP007762.1	723372	NZ_CP007759.1	510730
CT	NZ_CP007762.1	723429	NZ_CP007759.1	510787
GA	NZ_CP007762.1	723705	NZ_CP007759.1	511064
AG	NZ_CP007762.1	723799	NZ_CP007759.1	511158
GC	NZ_CP007762.1	724220	NZ_CP007759.1	511579
TC	NZ_CP007762.1	724404	NZ_CP007759.1	511763
AG	NZ_CP007762.1	724431	NZ_CP007759.1	511790
AC	NZ_CP007762.1	724502	NZ_CP007759.1	511861
TG	NZ_CP007762.1	724660	NZ_CP007759.1	512019
GC	NZ_CP007762.1	725300	NZ_CP007759.1	512659
TA	NZ_CP007762.1	725450	NZ_CP007759.1	512809
CT	NZ_CP007762.1	725524	NZ_CP007759.1	512883
GT	NZ_CP007762.1	725660	NZ_CP007759.1	513019
AT	NZ_CP007762.1	725797	NZ_CP007759.1	513156
AG	NZ_CP007762.1	726394	NZ_CP007759.1	513753
CA	NZ_CP007762.1	727684	NZ_CP007759.1	515043
TC	NZ_CP007762.1	728120	NZ_CP007759.1	515479
AC	NZ_CP007762.1	728357	NZ_CP007759.1	515608
AG	NZ_CP007762.1	728664	NZ_CP007759.1	515915
AG	NZ_CP007762.1	730592	NZ_CP007759.1	517843
AG	NZ_CP007762.1	731521	NZ_CP007759.1	518772
TC	NZ_CP007762.1	731562	NZ_CP007759.1	518813
TC	NZ_CP007762.1	732290	NZ_CP007759.1	519541
TC	NZ_CP007762.1	732696	NZ_CP007759.1	519947
TC	NZ_CP007762.1	733707	NZ_CP007759.1	520958
AC	NZ_CP007762.1	733828	NZ_CP007759.1	521079
CT	NZ_CP007762.1	733990	NZ_CP007759.1	521241
GA	NZ_CP007762.1	734191	NZ_CP007759.1	521442
GA	NZ_CP007762.1	734837	NZ_CP007759.1	522088
GA	NZ_CP007762.1	734979	NZ_CP007759.1	522230
CG	NZ_CP007762.1	735089	NZ_CP007759.1	522340
AG	NZ_CP007762.1	735965	NZ_CP007759.1	523216
CT	NZ_CP007762.1	736048	NZ_CP007759.1	523299
GA	NZ_CP007762.1	736300	NZ_CP007759.1	523551
GA	NZ_CP007762.1	736347	NZ_CP007759.1	523598
CT	NZ_CP007762.1	736974	NZ_CP007759.1	524225
CT	NZ_CP007762.1	737225	NZ_CP007759.1	524476
TC	NZ_CP007762.1	737473	NZ_CP007759.1	524724
TC	NZ_CP007762.1	738202	NZ_CP007759.1	525453
CT	NZ_CP007762.1	738873	NZ_CP007759.1	526124
CT	NZ_CP007762.1	739265	NZ_CP007759.1	526516
GA	NZ_CP007762.1	739380	NZ_CP007759.1	526631
CG	NZ_CP007762.1	739456	NZ_CP007759.1	526707
AC	NZ_CP007762.1	739577	NZ_CP007759.1	526828
AG	NZ_CP007762.1	739936	NZ_CP007759.1	527187
AG	NZ_CP007762.1	740866	NZ_CP007759.1	528117
TC	NZ_CP007762.1	741357	NZ_CP007759.1	528608
TC	NZ_CP007762.1	741635	NZ_CP007759.1	528886
AT	NZ_CP007762.1	741831	NZ_CP007759.1	529082
CT	NZ_CP007762.1	743017	NZ_CP007759.1	530268
AG	NZ_CP007762.1	743904	NZ_CP007759.1	531155
GA	NZ_CP007762.1	744589	NZ_CP007759.1	531840
CG	NZ_CP007762.1	745001	NZ_CP007759.1	532252
CT	NZ_CP007762.1	745858	NZ_CP007759.1	533109
GA	NZ_CP007762.1	745894	NZ_CP007759.1	533145
CT	NZ_CP007762.1	746065	NZ_CP007759.1	533316
GT	NZ_CP007762.1	747233	NZ_CP007759.1	534484
[truncated: 1,114 more rows]

## Sheet: 16M-66
		Gap		SNP	Base number of the gaps
		Deletions	Insertions		Deletions	Insertions
	Choromosome I	204	231	5143	30895	19861
	Choromosome II	140	169	3113	2247	31257
